# Supplementary material for: Microchemical Analyses of Otoliths Reveal Habitat Differentiation Between a Sympatric Species Pair in the Coastal Waters of China
Source: Ecol Evol. 2026 Apr 1;16(4):e73362. doi: 10.1002/ece3.73362 (PMC13045312; doi:10.1002/ece3.73362)
Supplement: Supplementary file 2 — Table S1: Sample information and environmental characteristics of collection sites in this study. Table S2: Sample morphological parameter information of the Bostrychus in this study. Table S3: Paired Sample T‐Test of Left and Right Sagittal Otolith Morphological Parameters. Table S4: Comparison of body length and otolith morphometric parameters among the three groups. Table S5: Component matrix of otolith principal component analysis. Table S6: Relative distortion scores based on landmark methods. Table S7: Contribution rates of different landmark. Table S8: Otolith microchemical element data. [file ECE3-16-e73362-s001.xlsx]

## Sheet: Table S1
Table S1 Sample information and environmental characteristics of collection sites in this study.
Group	Sampling sites	Sample numbers	Sampling time	Coordinates	Salinity (‰)	Temperature (℃)
B. donghaiensis	ZS	11	2023.1	30°19'27"N,122°09'05"E	22.8	24.1
	WZ	/
	ND	7	2023.1	26°51'20"N,120°07'10"E	30	24.5
B. sienensis (Csin)	ZS	12	2023.1	30°19'27"N,122°09'05"E	22.8	24.1
	WZ	6	2023.12	28°19'30"N,121°10'30"E	27.4	14.8
	ND	/
B. sienensis (OUTCsin)	BH	13	2023.11	21°21'43"N,109°60'53"E	30.8	26.3

## Sheet: Table S2
Table S2 Sample morphological parameter information of the Bostrychus in this study.
Group	Sample	Sampling sites	Standard length (mm)	Left Otolith							Right otolith
				Length (um)	L/H	Height (um)	L1 (um)	Angle (°)	Area (um2)	Perimeter (um)	Length (um)	L/H	Height (um)	L1 (um)	Angle (°)	Area (um2)	Perimeter (um)
B. sinensis (Csin)	WZ1	WZ	112.01	3600.89	1.27444	2825.47	1297.75	63.96	7.77762e+06	13160	3554.85	1.24797	2848.5	1237.29	69.88	7.60939e+06	13329.9
B. sinensis (Csin)	WZ2	WZ	96.79	3664.67	1.31342	2790.17	1318.07	77.35	7.58727e+06	12101.3	3473.11	1.19483	2906.77	1241.23	80.11	7.39739e+06	12642.9
B. sinensis (Csin)	WZ3	WZ	107.03	3135.17	1.15956	2703.76	1116.1	89.16	7.26312e+06	12399	3208.71	1.20131	2671.01	1221.74	79.2	7.73835e+06	13391.9
B. sinensis (Csin)	WZ4	WZ	106.72	3438.81	1.23054	2794.55	1253.46	75.16	7.76325e+06	13133.1	3590.88	1.27837	2808.95	1325.01	72.89	8.1048e+06	13588.2
B. sinensis (Csin)	WZ5	WZ	111.51	3667.53	1.2604	2909.82	1313.93	90.3	7.62545e+06	12884	3667.59	1.24661	2942.06	1297.94	80.64	7.26043e+06	12104.2
B. sinensis (Csin)	WZ6	WZ	99.64	3466.24	1.28296	2701.75	1269.3	86.12	7.09935e+06	12114.3	3362.37	1.22105	2753.68	1298.92	102.35	7.0278e+06	11924.3
B. sinensis (Csin)	ZS1	ZS	131.5	4219.81	1.30034	3245.16	1780.97	90.63	1.00122e+07	15053.7	4363.85	1.27905	3411.8	1683.97	79.92	1.00445e+07	15147.5
B. sinensis (Csin)	ZS2	ZS	124.71	4268.85	1.40759	3032.73	1597.15	82.1	9.85793e+06	14015.6	4261.18	1.33734	3186.32	1497.19	70.4	9.82023e+06	14275.9
B. sinensis (Csin)	ZS3	ZS	129.34	4339.11	1.37434	3157.23	1706.15	88.27	1.03389e+07	14304.8	4275.65	1.31144	3260.27	1824.75	80.53	1.03591e+07	14011.7
B. sinensis (Csin)	ZS4	ZS	120.54	4044.5	1.30853	3090.88	1470.55	72.76	9.3249e+06	13585.6	4090.4	1.31652	3106.99	1446.47	88.6	9.50611e+06	13007.5
B. sinensis (Csin)	ZS5	ZS	131.17	3793.95	1.17972	3215.97	1652.59	92.01	8.85163e+06	12861.3	3786.56	1.19952	3156.72	1593.32	91.26	8.3408e+06	12439.5
B. sinensis (Csin)	ZS6	ZS	133.33	4250.67	1.29639	3278.85	1659.3	81.59	9.94225e+06	14610.5	3990.01	1.21983	3270.95	1418.6	75.27	9.46343e+06	13956.9
B. sinensis (Csin)	ZS7	ZS	122.3	4035.72	1.39944	2883.82	1642.22	88.91	8.54606e+06	12998.1	4035.65	1.37695	2930.86	1511.35	80.71	8.4664e+06	12865.4
B. sinensis (Csin)	ZS8	ZS	121.73	3875.04	1.29946	2982.05	1417.48	87.01	8.84586e+06	13086.7	4038.82	1.40052	2883.8	1573.46	76.14	8.70179e+06	13251.4
B. sinensis (Csin)	ZS9	ZS	115.19	3916.23	1.19591	3274.69	1552.19	95.33	9.3566e+06	14819	3781.9	1.23658	3058.35	1442.92	90.96	8.72794e+06	13149.8
B. sinensis (Csin)	ZS10	ZS	128.17	3976.68	1.22011	3259.27	1606.92	84.74	1.03119e+07	14665.4	4054.6	1.30981	3095.56	1608.13	85.93	9.77917e+06	13298.3
B. sinensis (Csin)	ZS11	ZS	130.6	4101.13	1.23649	3316.76	1643.68	80.28	9.48041e+06	14390.3	4027.55	1.15188	3496.51	1568.7	77.3	9.85785e+06	14172.8
B. sinensis (Csin)	ZS12	ZS	119.36	4219.03	1.27447	3310.43	1700.15	87.26	1.01519e+07	13664.7	4298.02	1.26801	3389.57	1825.14	80.33	1.00602e+07	13819.5
B. donghaiensis	ND1	ND	118	3492.47	1.25766	2776.96	1667.91	116.78	7.9162e+06	11994.4	3571.44	1.23643	2888.5	1647.87	100.81	7.91194e+06	12106.1
B. donghaiensis	ND2	ND	117	3528.89	1.26637	2786.61	1636.47	140.6	7.28426e+06	11501.4	3498.53	1.27273	2748.83	1751.96	122.47	7.18323e+06	11149.9
B. donghaiensis	ND3	ND	113	3516.19	1.30247	2699.64	1512.63	89.75	7.45972e+06	11827.9	3791.22	1.36634	2774.73	1624.8	91.91	7.71693e+06	12529.9
B. donghaiensis	ND4	ND	125	3858.72	1.29752	2973.91	1507.48	102.38	8.39382e+06	12404.5	3891.49	1.34946	2883.74	1721.34	104	7.90968e+06	12057.4
B. donghaiensis	ND5	ND	120	3666.24	1.29776	2825.05	1717.17	138.79	7.64502e+06	11683.4	3618.73	1.22915	2944.08	1690.43	138.78	7.55947e+06	11620.2
B. donghaiensis	ND6	ND	92	2983.78	1.25785	2372.12	1462.97	124.17	4.99562e+06	9112.86	3073.29	1.27555	2409.39	1395.08	133.08	5.10668e+06	9437.93
B. donghaiensis	ND7	ND	125	3635.43	1.28131	2837.28	1757.61	130.14	8.20827e+06	11813.8	3417.62	1.15973	2946.9	1657.39	142.13	7.88841e+06	11582.9
B. donghaiensis	ZS1	ZS	123	3166.37	1.17159	2702.62	1355.01	104.6	6.65432e+06	11149.6	3195.45	1.20168	2659.15	1399.6	91.04	6.66936e+06	10734.3
B. donghaiensis	ZS2	ZS	108.81	3492.15	1.23927	2817.9	1699.21	131.41	6.83875e+06	11027.7	3469.31	1.22787	2825.47	1667.1	123.63	7.23158e+06	11248.6
B. donghaiensis	ZS3	ZS	116.06	3265.57	1.17351	2782.73	1503.51	115.07	6.41303e+06	10311.4	3407.58	1.21597	2802.35	1391.93	140.62	7.08647e+06	11059.3
B. donghaiensis	ZS4	ZS	108.44	3508.44	1.22814	2856.7	1691.64	131.06	7.00954e+06	11158	3654.95	1.27081	2876.07	1633.95	116.48	7.72295e+06	11549.1
B. donghaiensis	ZS5	ZS	104.91	3193.68	1.20909	2641.39	1437.99	119.7	6.25632e+06	10060.1	3049.92	1.13203	2694.2	1294.67	115.62	5.74217e+06	9741.19
B. donghaiensis	ZS6	ZS	102.18	2987.46	1.15039	2596.91	1209.05	100.93	6.74491e+06	10965.3	3132.1	1.21967	2567.98	1374.44	102.78	6.356e+06	11033
B. donghaiensis	ZS7	ZS	111.68	3241.42	1.22728	2641.15	1451.12	133.99	6.29805e+06	10309	3291.96	1.22242	2692.98	1422.33	120.83	6.77794e+06	10826.9
B. donghaiensis	ZS8	ZS	118.06	3463.38	1.22386	2829.88	1537.31	116.16	8.13922e+06	11513.7	3493.6	1.22866	2843.43	1785.9	136.03	7.55506e+06	10999.6
B. donghaiensis	ZS9	ZS	113.51	3071.35	1.12294	2735.09	1216.46	119.46	6.97162e+06	11015	3273.04	1.22687	2667.79	1412.83	121.95	7.15406e+06	11050.7
B. donghaiensis	ZS10	ZS	106.68	3696.96	1.25124	2954.64	1434.73	79.25	8.00625e+06	12549.3	3682.41	1.27809	2881.19	1293.64	65.18	7.61472e+06	11990
B. donghaiensis	ZS11	ZS	110	3750.53	1.3626	2752.49	1676.49	127.92	7.75668e+06	11616.6	3337.47	1.16625	2861.7	1561.04	120.27	7.22565e+06	11410
B. sinensis (OUTCsin)	BH1	BH	151.64	4893.62	1.34514	3638	1711.54	59.63	1.38051e+07	17036.2	5125.78	1.38164	3709.93	1686.2	52.64	1.46111e+07	17722.7
B. sinensis (OUTCsin)	BH2	BH	150.78	4970.52	1.31264	3786.67	1626.94	71.12	1.39776e+07	17099.5	5006.69	1.30977	3822.56	1509.9	60.22	1.40459e+07	17518.8
B. sinensis (OUTCsin)	BH3	BH	145.26	4336.7	1.22507	3539.96	1548.19	52.45	1.34635e+07	16887.3	4445.34	1.26546	3512.83	1421.67	67.83	1.31848e+07	16479.9
B. sinensis (OUTCsin)	BH4	BH	155.06	5397.85	1.31816	4095	1822.16	56.11	1.55511e+07	18874	5299.88	1.3491	3928.46	1792.98	43.62	1.58769e+07	18143.2
B. sinensis (OUTCsin)	BH5	BH	156.91	5130.82	1.43032	3587.18	1824.3	88.44	1.55536e+07	18184.9	4920.33	1.33249	3692.58	1947.78	83.04	1.49933e+07	17243.6
B. sinensis (OUTCsin)	BH6	BH	138.59	4617.29	1.26011	3664.2	1304.79	81.35	1.2302e+07	17274.3	4839.42	1.27876	3784.45	1424.98	75.52	1.13557e+07	37187.5
B. sinensis (OUTCsin)	BH7	BH	142	4555.83	1.24482	3659.84	1179.37	81.94	1.20532e+07	16833.1	4801.07	1.29846	3697.5	1387.06	72.99	1.35288e+07	18779.7
B. sinensis (OUTCsin)	BH8	BH	141	4885.57	1.30046	3756.79	1804.53	74.23	1.42244e+07	16434.1	4987.4	1.32754	3756.87	1934.66	76.96	1.53481e+07	17605.8
B. sinensis (OUTCsin)	BH9	BH	145	5462.44	1.55777	3506.58	1956.21	98.25	1.44201e+07	17558.6	5453.66	1.51434	3601.35	1969.8	84.73	1.38883e+07	17981.8
B. sinensis (OUTCsin)	BH10	BH	152	5561.07	1.40421	3960.29	2137.6	63.82	1.5582e+07	18107.8	5477.73	1.38315	3960.34	2267.64	74.27	1.52853e+07	17816
B. sinensis (OUTCsin)	BH11	BH	142	4556.58	1.33007	3425.82	1413.75	52.73	1.19543e+07	17211.9	4531.62	1.33248	3400.88	1521.83	58.5	1.1318e+07	16341.5
B. sinensis (OUTCsin)	BH12	BH	147	5041.03	1.36257	3699.64	1938.38	98.72	1.45418e+07	16373.2	5005.72	1.34924	3710.03	1838.99	84.97	1.50448e+07	17090.4
B. sinensis (OUTCsin)	BH13	BH	145	5590.21	1.47177	3798.29	2139.96	83.71	1.51631e+07	18105.4	5420.83	1.3913	3896.24	2024.06	74.69	1.53188e+07	18300.3

## Sheet: Table S3
Table S3 Paired Sample T-Test of Left and Right Sagittal Otolith Morphological Parameters.
Morphological parameters	Paired Difference					t	df	Sig. (2-tailed)
	Mean	Std. Deviation	Std. Error Mean	95% Confidence interval of the Difference
				Lower	Upper
L	-10.0957	140.696	20.0994	-50.5082	30.3168	-0.502	48	0.618
L/H	0.00627	0.06178	0.00883	-0.01148	0.02401	0.71	48	0.481
H	-23.3975	85.3498	12.1928	-47.9129	1.11779	-1.919	48	0.061
L1	-3.86816	117.08	16.7257	-37.4973	29.761	-0.231	48	0.818
Angle	2.80796	10.2718	1.4674	-0.14245	5.75836	1.914	48	0.062
Area	25353.1	488247	69749.5	-114888	165594	0.363	48	0.718
Perimeter	-385.193	2919.43	417.062	-1223.75	453.366	-0.924	48	0.36

## Sheet: Table S4
Table S4 Comparison of body length and otolith morphometric parameters among the three groups.
	Parameter	Cdon (18)	Csin (18)	OUTCsin (13)
	Standard length (SL)	112.962±2.001 a	118.980±2.663 a	147.095±1.584 b
uncorrected	L/H	1.240±0.014 a	1.278±0.016 a	1.351±0.026 b
	Angle	117.897± 3.987 a	84.052±1.846 b	74.038± 4.510 b
corrected	otolith length (L)	3668.457±81.023 a	4006.484±68.052 b	4491.051±125.877 c
	otolith height (H)	2913.015±40.246 a	3116.762±33.803 b	3379.900±62.526 c
	Area	8155391.835±225343.322 a	9357339.850±189266.001 b	12037764.917±350090.574 c
	Perimeter	11941.470±193.239 a	13881.811±162.301 b	15924.798±300.213 c
	L1	1672.491±55.376 a	1567.961±46.510 a	1427.101±86.031 a
Values are the means ± standard error (SE). Different letters indicate statistically significant differences (p < 0.05).

## Sheet: Table S5
Table S5 Component matrix of otolith principal component analysis.
Parameters	PC1 (72.43%)	PC2 (17.50%)
L	0.993	0.064
L/H	0.697	0.476
H	0.947	-0.155
L1	0.659	0.674
Angle	-0.622	0.682
Area	0.979	-0.061
Perimeter	0.96	-0.218

## Sheet: Table S6
Table S6 Relative distortion scores based on landmark methods.
Group	Sample	1	2	3	4	5	6	7	8	9	10	11	12	13	14	15	16
B. sinensis (Csin)	WZ1	0.0314857	0.0477689	0.00482505	0.0386698	-0.0150653	0.0194403	-0.0239779	0.00552868	-0.00577169	0.0022345	-0.0197504	0.00965148	0.00563494	-0.00218741	0.00186458	0.00346617
B. sinensis (Csin)	WZ2	-0.057355	-0.0352831	-0.0276372	0.0177123	-0.00546864	-0.00764963	-0.0312624	0.0169406	0.00158197	0.00247645	0.0116754	-0.00384468	0.00272654	-0.00156903	-0.00896293	-0.0085746
B. sinensis (Csin)	WZ3	-0.0608201	-0.00564452	-0.0367127	-0.0458371	-0.0250771	-0.00189133	0.0187437	0.00487322	0.0167692	0.0148692	-0.00245189	0.0115933	0.0104927	0.00144838	-0.004223	0.00247388
B. sinensis (Csin)	WZ4	-0.0757751	-0.00225408	0.0113729	-0.0277229	0.0408816	0.00789428	-0.0295807	-0.00230002	0.000962361	0.00278552	-0.0142533	-0.00345697	-0.000268922	-0.0123971	-0.00348387	-0.00363108
B. sinensis (Csin)	WZ5	-0.0472696	-0.0140105	0.0152415	-0.0217541	-0.0095259	-0.00605247	0.0279448	-0.0206176	-0.00193068	-0.00895083	-0.00977889	0.0162412	0.000792474	0.000998374	0.00427049	-0.00458044
B. sinensis (Csin)	WZ6	-0.0950085	-0.0411451	0.0158259	0.00486318	0.0214453	-0.00834192	-0.0304478	-0.0265914	-0.0122738	0.00903831	0.00732199	0.00252541	0.00636614	-0.00698799	-0.00143668	0.000363456
B. sinensis (Csin)	ZS1	0.00178754	0.0222955	-0.0554131	0.027539	0.0856231	0.0118178	0.0204513	-0.0432073	0.0231398	0.00920942	0.0113877	0.000110616	-0.00573168	0.00484927	0.00957324	-0.000698777
B. sinensis (Csin)	ZS2	-0.103627	-0.0524261	0.00560941	-0.000272884	0.0119053	0.0197111	0.00491401	-0.00119536	-0.00507977	0.000411615	0.00759208	-0.00660049	0.00263283	0.00550186	-0.00414058	-0.00150442
B. sinensis (Csin)	ZS3	-0.0234514	-0.0165416	0.0119211	-0.00282491	-0.0100647	0.00199691	0.0129424	-0.00816718	-0.0128302	-0.00804467	-0.002325	0.000444478	-0.00625941	-0.0145518	0.00544434	0.00739487
B. sinensis (Csin)	ZS4	0.00153734	0.00215235	0.0530121	-0.00147647	0.00864734	-0.0340268	-0.00498834	-0.0209132	0.00905896	0.00972642	-0.0166831	-6.37692e-05	-0.0162244	0.0101034	0.00502568	-0.00557991
B. sinensis (Csin)	ZS5	0.00558303	-0.0382226	-0.0110773	0.00380474	-0.0060994	-0.0343302	0.00540644	0.0458599	-0.00210956	-0.00957156	-0.00272936	0.00399695	-0.00691919	0.00372233	0.00670568	-0.0131586
B. sinensis (Csin)	ZS6	-0.0324954	0.00668534	0.0250061	-0.0179963	0.0305556	0.0301703	-0.020483	0.00836811	0.0203783	-0.0410229	-0.00426812	0.00550593	-0.000700285	0.00732749	-0.00153691	0.000689495
B. sinensis (Csin)	ZS7	-0.0437128	-0.0107788	-0.00853556	0.023436	0.018226	0.0345875	0.0285075	0.00787929	-0.00976042	-0.0184179	-0.0130725	-0.00625184	-0.00932638	-0.00173439	0.0042891	0.00168532
B. sinensis (Csin)	ZS8	-0.0362023	0.00986029	-0.0294418	0.0153594	0.0273928	0.0202196	0.000428478	0.0525737	0.0100592	-0.0101973	-0.00114601	0.00144743	0.00983115	0.000777216	0.00787158	0.00138499
B. sinensis (Csin)	ZS9	0.000692894	0.00422892	-0.0345829	-0.0228258	-0.0115116	0.0265171	-0.0153959	0.0123331	-0.00932274	-0.00650864	0.0211792	0.00980373	-0.00512469	-0.00313725	0.00251404	0.00452042
B. sinensis (Csin)	ZS10	0.0319406	0.00424591	0.00711371	-0.00642647	0.00259608	-0.00291125	-0.0121727	0.00160119	-0.0208338	0.0137419	-0.00492984	-0.00919109	0.00247992	0.0090269	0.0083796	0.00874561
B. sinensis (Csin)	ZS11	0.00895584	0.000762654	0.0156893	-0.00945036	0.0113712	0.00876615	-0.0195669	0.000684282	-0.00211354	0.0107019	-0.00236385	0.0189672	-0.000297508	0.006104	-0.0012281	-0.00939673
B. sinensis (Csin)	ZS12	-0.0412666	-0.0292819	0.0187197	0.0250176	-0.00264036	-0.019214	-0.0188813	-0.00610139	0.00535964	-0.0139903	-0.0191085	0.000145269	0.00196941	0.00514436	0.00599047	0.00571688
B. donghaiensis	ND1	0.0509523	-0.0339993	-0.043306	0.0274189	0.0042511	-0.0109188	0.000954236	-0.00420473	0.0150241	0.000972958	-0.000556667	0.00187779	-0.00688079	-0.00417488	-0.00781099	0.00718034
B. donghaiensis	ND2	0.0224279	-0.0502189	-0.0220588	0.00313431	-0.00467628	-0.0136118	-0.0101327	-0.000270464	0.0178536	-0.00404234	0.00117563	-0.0130164	-0.00102571	-0.00527138	0.00420021	0.0140018
B. donghaiensis	ND3	0.0348612	-0.00824196	-0.0513857	0.0236544	-0.0118421	0.0175326	0.0236434	0.0262385	0.0023726	0.0304917	-0.0178967	-0.00286541	-0.00169907	0.00855964	0.0062099	-0.00147034
B. donghaiensis	ND4	0.00642982	-0.00796273	-0.016484	-0.00998375	0.00856751	0.0167892	-0.00224898	-0.0104669	0.0205153	0.000389361	0.0231893	0.0153309	-0.00268498	0.00308431	-0.000151136	0.000911412
B. donghaiensis	ND5	0.0371304	-0.0426988	-0.00154826	-0.0216158	-0.00879499	0.021895	0.0081449	-0.00202856	0.000653568	0.00948352	-0.00444359	-0.000250436	0.00972875	-0.00787372	-0.00201297	-0.00281902
B. donghaiensis	ND6	-0.0249953	-0.0597066	-0.0638542	0.0179628	0.00788754	-0.0429929	0.0148308	-0.0125453	-0.0303011	-0.0141199	-0.00692606	-0.0053131	0.0015956	0.00196569	-0.00710529	-0.00695123
B. donghaiensis	ND7	0.0485859	-0.0432837	0.0354901	0.0108584	-0.00173521	0.00851518	-0.0063136	-0.0106857	0.0252247	-0.0062481	-0.00653914	-0.00665669	0.00945331	0.00111367	-0.00397922	-0.00251315
B. donghaiensis	ZS1	0.0783507	-0.0289777	0.000899296	-0.00158762	-0.00435658	0.0026851	0.0126883	0.000424558	0.00507433	-0.0215472	-0.00886166	-0.00290785	0.00946001	0.00983545	-0.0114712	0.00679315
B. donghaiensis	ZS2	-0.00888297	0.000529461	-0.0147738	-0.0138436	-0.00841162	-0.0357697	0.00671509	0.00838346	0.0297035	0.00191585	-0.0127499	0.00936506	-0.00363392	-0.00300432	-0.00186084	0.00642082
B. donghaiensis	ZS3	0.0753537	0.0168909	0.0290183	-0.00477341	0.0158344	-0.0225008	0.0332965	0.0107002	0.00607084	-0.00703946	0.00256093	0.00316211	-0.00073197	-0.00156066	-0.00527647	-0.000649436
B. donghaiensis	ZS4	0.0563796	0.00961058	0.0415343	0.00154069	0.0445405	-0.0240468	-0.00141234	0.0198572	-0.0208221	0.0158526	-0.00472328	-0.00337987	0.0127815	-0.00269558	0.000467471	-0.000983085
B. donghaiensis	ZS5	0.0640517	-0.0273392	-0.0271458	0.009469	-0.00698092	0.00828222	-0.00341594	0.0117204	0.00298055	0.0130634	0.0109706	-0.0288109	-0.00878796	-0.00881975	-0.00170008	-0.00491569
B. donghaiensis	ZS6	0.0692464	0.0363662	-0.00604105	0.00502566	0.00765611	-0.0220744	-0.00423872	-0.00280288	-0.0128272	-0.0134858	0.00457188	0.0157534	-0.00422922	-0.00414858	0.00222662	-0.0007585
B. donghaiensis	ZS7	0.0516691	-0.0155925	-0.0208472	-0.091517	-0.0281663	0.0289082	-0.00785419	-0.0237789	-0.0210147	-0.0108303	-0.0104008	-0.0200397	-0.00793627	0.00467921	0.00568935	-0.00503676
B. donghaiensis	ZS8	0.0877673	0.0195689	0.00621222	-0.0383691	0.00543595	0.0237002	0.0288739	-0.0106497	0.00186553	0.00440388	0.00936397	0.0177048	0.0170183	-0.00301343	-0.000611276	-0.00478392
B. donghaiensis	ZS9	0.046874	-0.0170165	0.0151206	-0.0298684	0.0207678	-0.00259518	-0.0083139	0.0138865	-0.00961013	-0.00891495	0.0122087	-0.0117353	-0.0117409	-0.00172199	-0.00768663	0.00266709
B. donghaiensis	ZS10	0.0753752	0.0244316	-0.0287118	-0.0219212	-0.0125448	-0.0293822	-0.0445464	-0.0165982	0.0204463	0.00072392	-0.0102462	0.00474762	0.000104545	-0.00723944	0.0107093	-0.00427286
B. donghaiensis	ZS11	-0.0149006	0.0408175	-0.0173361	-0.00494841	-0.0192622	0.00677205	-0.0355634	-0.00819719	0.00784214	0.0084499	-0.00438612	-0.00360416	0.00837003	0.00672096	-0.00286562	0.00322489
B. sinensis (OTCsin)	BH1	-0.0516442	-0.00757133	-0.0160872	0.0189662	-0.0537443	-0.00243	0.014514	-0.0119146	-0.011919	-0.00488127	-0.0117668	0.0182141	0.00722239	-0.00838585	0.00168694	0.0028175
B. sinensis (OTCsin)	BH2	-0.0139437	0.045561	-0.020515	0.0287286	-0.0266328	-0.0175555	-0.0110946	-0.00321889	-0.0162027	-0.0105129	0.0407261	0.0159166	-0.00747465	0.0044643	0.00295462	-0.000734031
B. sinensis (OTCsin)	BH3	-0.0184331	0.0449498	0.0170637	-0.0105369	0.018354	0.0128638	0.00463325	0.0140241	-0.0167976	0.0105311	-0.016675	0.015671	-0.0224496	-0.0149138	-0.0097316	0.00326461
B. sinensis (OTCsin)	BH4	0.0121719	0.0601103	0.0320938	0.00458501	-0.0186374	-0.00617454	-0.00861596	0.0142961	0.0179598	-0.013873	0.0116322	-0.00799576	-0.0032333	-0.00131403	-0.00456822	0.00116392
B. sinensis (OTCsin)	BH5	0.00374448	0.00511882	0.031416	0.000824793	-0.0182927	0.00269107	0.00766844	-0.00796344	-0.00399341	0.0156403	0.0188991	-0.0131516	-0.00954668	-0.00426941	0.00492085	0.00267183
B. sinensis (OTCsin)	BH6	-0.109838	0.0306065	0.0236687	-0.04881	-0.0166042	-0.0303271	0.0310931	0.00450141	0.0264205	0.0149656	0.0110413	-0.0131641	-0.00453798	0.00828489	-0.00217343	0.00414293
B. sinensis (OTCsin)	BH7	-0.0408432	0.153864	-0.0402358	-0.00237548	0.0132075	-0.0174879	0.0182508	-0.010736	-0.0131501	-0.00719059	-0.00766989	-0.0246685	0.0151209	-0.00442485	-0.00583855	-0.00261264
B. sinensis (OTCsin)	BH8	-0.0534381	0.0128101	0.0271229	-0.0114508	-0.00383352	0.00951295	-0.00328503	0.0275658	-0.00957581	0.0206244	0.00265842	-0.00234539	0.0034224	0.00114381	0.0114039	0.000900987
B. sinensis (OTCsin)	BH9	-0.00201361	-0.00654387	0.0385416	0.0535371	-0.020289	0.0107058	0.026144	-0.0226498	-0.0101408	-0.0172508	0.00214567	-0.0116989	0.00292637	-0.00278394	0.0070716	-0.000424684
B. sinensis (OTCsin)	BH10	0.0052848	0.0145412	0.0285316	0.0148845	-0.016798	0.0148377	0.025335	0.00556906	0.00847724	-0.00725246	-0.00129199	0.00481225	-0.0112646	0.00309556	-0.00216317	-0.0052431
B. sinensis (OTCsin)	BH11	0.00849132	0.0315276	-0.00327202	0.0466675	-0.0183739	0.0261439	-0.016572	-0.0145039	-0.0100812	0.0241399	-0.0127142	0.00209577	-0.0125625	0.0149748	-0.0133463	0.00102996
B. sinensis (OTCsin)	BH12	0.00460423	0.0240703	0.0302186	0.0220442	-0.0103634	-0.0012417	-0.0156402	0.00493722	-0.00456104	-0.0142026	0.0112434	-0.0111249	0.011675	0.00450281	0.00245271	-0.00115512
B. sinensis (OTCsin)	BH13	-0.00832332	-0.00901276	0.0171203	0.0336064	-0.0328215	0.0183309	0.00165377	-0.0118291	0.0243341	0.00774752	0.0066291	-0.00680475	0.00417866	-0.00934677	-0.00199853	-0.0112349

## Sheet: Table S7
Table S7 Contribution rates of different landmark.
Landmark	Contribution rate %
1	34.02
2	45.37
3	0.74
4	0.81
5	1
6	5.05
7	4.78
8	4.62
9	1.4
10	2.17

## Sheet: Table S8
Table S8 Otolith microchemical element data.
Sample	Dis. μm	Li/Ca	Mg/Ca	Mn/Ca	Cu/Ca	Sr/Ca	Ba/Ca
B. sinensis (ZS5)	0	0.00477162	0.238832	0.011553	0.00217104	2.00191	0.0148604
	4.57	0.00354113	0.434854	0.0142317	0.000405932	1.8434	0.0135174
	9.13	0.00250531	0.182317	0.0106205	0.00252703	3.28359	0.0169198
	13.69	0.00673685	0.320185	0.0379988	0.00464813	5.30161	0.0188221
	18.25	0.00502528	0.359556	0.0405627	0.00467384	5.59497	0.0231921
	22.81	0.0125366	0.153372	0.0328652	0.00392424	2.91928	0.00870785
	27.37	0.00308181	0.145694	0.0787545	0.00317464	3.86038	0.0208132
	31.93	0.00234261	0.127172	0.0828738	0.00334204	3.0204	0.00781434
	36.5	0.00426718	0.118124	0.096415	0.00140191	1.4622	0.00764049
	41.06	0.00621699	0.188138	0.11213	0.00190486	3.95313	0.00807237
	45.62	0.00180001	0.189917	0.108843	0.00091519	4.6563	0.00816708
	50.18	0.00347606	0.224154	0.0988215	0.000823926	4.55216	0.0130095
	54.74	0.00125739	0.29085	0.0786157	0.00170874	3.83165	0.00746071
	59.3	0.00123421	0.141711	0.0775822	0.00120212	2.90176	0.00756463
	63.86	0.00121103	0.225472	0.114305	0.00370595	2.91097	0.00993346
	68.43	0.00260278	0.0845444	0.080357	0.00242075	1.95507	0.007179
	72.99	0.00766656	0.293354	0.168509	0.000698489	4.16841	0.00839124
	77.55	0.00111869	0.1578	0.137793	0.000568782	2.57565	0.00624726
	82.11	0.00292357	0.2053	0.219738	0.00301163	3.48337	0.00642193
	86.67	0.00507285	0.219202	0.2497	0.0015543	3.14387	0.00678642
	91.23	0.00117093	0.262845	0.163492	0.00159125	2.43934	0.00940023
	95.8	0.00588809	0.24172	0.373177	0.000674973	4.10994	0.00787704
	100.36	0.00788213	0.259863	0.229326	0.000595849	2.72823	0.00838547
	104.92	0.00368432	0.198965	0.289108	0.00112886	1.86144	0.00202931
	109.48	0.00570691	0.234282	0.388189	0.00393752	3.32204	0.00404158
	114.04	0.0047683	0.203101	0.25407	0.000546607	2.47318	0.00544079
	118.6	0.00466467	0.143287	0.199588	0.00185002	2.05545	0.00219148
	123.16	0.00456104	0.208805	0.471034	0.000704803	3.11639	0.00580575
	127.73	0.00337095	0.157095	0.23673	0.000386424	2.40866	0.00490759
	132.29	0.00342008	0.152002	0.293395	0.000958855	2.80472	0.00847853
	136.84	0.000693002	0.145136	0.252255	0.00153129	1.64431	0.00604726
	141.41	0.00477574	0.156301	0.263332	0.00237925	2.75812	0.0178543
	145.97	0.00408502	0.227758	0.55428	0.000631244	2.24941	0.0125676
	150.53	0.000709086	0.0980829	0.225609	0.00277313	2.23326	0.00606383
	155.09	0.00430179	0.263088	0.404539	0.00400094	3.42418	0.0141474
	159.66	0.00472665	0.140946	0.273919	0.00428125	3.52721	0.0108902
	164.22	0.00515152	0.264037	0.207709	0.00203977	2.92232	0.0119226
	168.78	0.00414469	0.277599	0.19402	0.00294356	3.78137	0.0219871
	173.34	0.00211021	0.212758	0.135335	0.00384736	3.61067	0.00875619
	177.9	0.00319128	0.325188	0.158866	0.00178314	2.60126	0.00897153
	182.46	0.000821264	0.180984	0.0610548	0.000670025	2.86304	0.00917342
	187.03	0.00162311	0.218501	0.106819	0.001672	2.72909	0.0100371
	191.59	0.0030087	0.229248	0.108364	0.00326446	3.85073	0.0182472
	196.15	0.00439429	0.172451	0.0694662	0.000400357	2.24829	0.00659636
	200.71	0.00331252	0.224616	0.0846759	0.000511873	2.76812	0.0182756
	205.27	0.0020177	0.297997	0.153505	0.000132236	5.02998	0.0261029
	209.83	0.000722879	0.244341	0.0745465	0.00180804	2.73959	0.0131223
	214.39	0.00338674	0.260621	0.114614	0.00402551	3.25772	0.0185053
	218.96	0.00499764	0.318108	0.187089	0.00335626	5.87923	0.0347329
	223.52	0.000716849	0.23838	0.0643448	0.00280349	2.68138	0.00587996
	228.08	0.00613598	0.168663	0.17467	0.00070339	3.70766	0.0125551
	232.64	0.00401363	0.206847	0.0863431	0.000460097	3.43093	0.0135833
	237.2	0.000508444	0.136387	0.0537398	0.00198845	2.07828	0.00736564
	241.76	0.00816208	0.194311	0.153085	0.00198761	2.8235	0.0176136
	246.32	0.0028313	0.209649	0.161901	0.00222183	3.91801	0.0186605
	250.89	0.00264073	0.230658	0.0468809	0.00245605	3.39361	0.00980539
	255.45	0.00275813	0.133145	0.0657653	0.000426205	3.2714	0.0146315
	260.01	0.00459406	0.19155	0.0502017	0.000418558	4.19447	0.0107761
	264.57	0.00215325	0.284375	0.0839132	0.00136417	3.76692	0.00981087
	269.13	0.00656968	0.240641	0.0440075	0.00215836	2.98035	0.015344
	273.69	0.00550298	0.235367	0.0249316	0.00235194	2.83028	0.0103919
	278.25	0.00443628	0.346919	0.0718296	0.000685524	5.0758	0.0204738
	282.82	0.00126452	0.112175	0.0353434	0.00130261	2.80353	0.0137891
	287.38	0.00110073	0.222436	0.0392937	0.000357756	3.49649	0.013633
	291.94	0.000936935	0.301312	0.0340287	0.000504764	5.23991	0.00735816
	296.5	0.00421786	0.294772	0.0445824	0.000651772	3.26252	0.019242
	301.06	0.00676633	0.179051	0.0189664	0.00222296	3.05056	0.0056181
	305.62	0.00118706	0.24049	0.0382341	0.00262297	2.89333	0.0213412
	310.19	0.00252671	0.2177	0.0494384	0.00196335	4.95772	0.0127461
	314.75	0.00194132	0.15504	0.0171853	0.00130373	3.98639	0.00720839
	319.31	0.0027531	0.171806	0.0368379	0.0018489	2.29903	0.0105148
	323.87	0.00089377	0.187183	0.0361344	0.00273509	5.11509	0.0138839
	328.43	0.00228823	0.261346	0.0360035	0.000542377	2.97284	0.00930872
	332.99	0.0295599	0.222435	0.0434437	0.000142411	3.91991	0.013705
	337.55	0.00247607	0.163781	0.0474381	0.000776792	2.77663	0.0176025
	342.12	0.00243292	0.155802	0.0511395	0.00182231	2.37883	0.00690863
	346.68	0.00238977	0.126288	0.0312301	0.0016049	3.1974	0.0150868
	351.24	0.00217064	0.155195	0.0591096	0.00481837	3.83075	0.0171328
	355.8	0.0010521	0.249122	0.0668621	0.00142977	2.81119	0.00807897
	360.36	0.000955786	0.167495	0.0263659	0.00373793	1.95725	0.00500388
	364.92	0.00266076	0.0884803	0.0877542	0.00168569	4.02211	0.0155877
	369.48	0.00335612	0.186415	0.0321471	0.0010283	2.78104	0.00977293
	374.05	0.00161423	0.130849	0.025012	0.00149961	1.88583	0.00617274
	378.61	0.00311095	0.131209	0.0586346	0.00197091	4.78723	0.0129087
	383.17	0.00106429	0.171955	0.0583395	0.00416227	4.51264	0.0124453
	387.73	0.00201524	0.138945	0.0442578	0.00047767	3.54263	0.0154142
	392.29	0.00553738	0.14268	0.0487833	0.000504502	3.14542	0.0124692
	396.85	0.0182658	0.100042	0.0171923	0.00177343	1.9077	0.0050423
	401.42	0.000837248	0.0620106	0.0119138	0.00177706	1.9744	0.00759824
	405.98	0.00265155	0.0817215	0.0226446	0.0017807	3.17729	0.00886087
	410.54	0.000908509	0.100824	0.0236616	0.00123463	3.17458	0.00967218
	415.1	0.000983063	0.141357	0.0205533	0.005517	2.90747	0.0109807
	419.66	0.00405582	0.192418	0.0118421	0.000626732	4.78661	0.0120474
	424.22	0.00253288	0.110692	0.0149084	0.001701	3.12832	0.00658311
	428.78	0.00210993	0.115007	0.0163719	0.00250788	1.94993	0.00559577
	433.35	0.00278076	0.149185	0.0157834	0.00176172	4.68912	0.00610822
	437.91	0.00468787	0.0739476	0.0101539	0.00143635	3.72846	0.00627139
	442.47	0.00334541	0.0727112	0.0080674	0.00306074	3.49183	0.00715661
	447.03	0.00200295	0.0691587	0.0171243	0.000474756	2.60327	0.00391076
	451.59	0.00216263	0.0934305	0.0151667	0.00162435	4.3221	0.0093871
	456.15	0.00232231	0.0706092	0.00968089	0.000959169	2.92079	0.00603582
	460.71	0.00166618	0.0575307	0.00586632	0.00237702	3.09395	0.00460893
	465.28	0.00109471	0.111011	0.0122036	0.00428125	3.07808	0.00725973
	469.84	0.00160109	0.0695692	0.0048704	0.004281	2.38598	0.00429859
	474.4	0.00460264	0.082571	0.0105646	0.00428076	2.48021	0.00903263
	478.96	0.00500595	0.101115	0.0144489	0.00204391	2.74441	0.0078741
	483.52	0.00540926	0.0719891	0.0148486	0.00165738	2.28245	0.00361795
	488.08	0.00111148	0.0412978	0.0078233	0.00245597	3.00354	0.00329722
	492.65	0.00100237	0.0975363	0.00551082	0.00562536	4.35622	0.00857188
	497.21	0.000922504	0.123819	0.00554555	0.0020384	2.39625	0.00338062
	501.77	0.000736821	0.0434925	0.000266418	0.00100131	2.11427	0.00385752
	506.33	0.00416977	0.104334	0.00420291	0.000828369	4.10963	0.0065628
	510.89	0.0012891	0.0690434	0.00841145	0.000655426	3.89651	0.00539901
	515.45	0.00118377	0.148786	0.00257337	0.00144744	3.25886	0.00948022
	520.01	0.00107844	0.0857716	0.0092525	0.000548317	3.44731	0.00319922
	524.58	0.00322764	0.102159	0.00337776	0.000498756	2.91637	0.00410846
	529.14	0.00194493	0.0671556	0.00265639	0.00123219	2.51498	0.00490525
	533.7	0.00200328	0.0798276	0.00500435	0.00568386	6.22021	0.00836983
	538.26	0.00206163	0.0633015	0.00429673	0.00343537	4.57909	0.00402535
	542.82	0.0028736	0.0873713	0.00435299	0.00118687	2.67992	0.00472482
	547.38	0.00183043	0.0538697	0.00162342	0.00232875	3.41855	0.00491433
	551.94	0.00393604	0.0414648	0.00305571	0.00347062	2.84154	0.0041814
	556.51	0.000855989	0.0598881	0.00294743	0.00281296	2.61341	0.00373443
	561.07	0.000975408	0.0535756	0.00436061	0.0021553	4.3661	0.00527687
	565.63	0.00936102	0.104987	0.00407757	0.000707645	4.80194	0.00728663
	570.19	0.00289564	0.0748065	0.00483839	0.00119597	2.02859	0.00337868
	574.75	0.0013591	0.0841281	0.0046018	0.000798624	6.262	0.00603032
	579.31	0.00062481	0.118884	0.00671694	0.00269964	4.40643	0.00554338
	583.87	0.000932073	0.0218254	0.00182118	0.00166013	2.41068	0.00342008
	588.44	0.00204159	0.0587039	0.00106833	0.000620632	3.70472	0.00255597
	593	0.00419266	0.0441682	0.00228389	0.00128462	3.5803	0.00379409
	597.56	0.00358199	0.0612842	0.00263027	0.00240555	3.35609	0.00341953
	602.12	0.00211625	0.0811633	0.00289037	0.00134073	3.94505	0.00327108
	606.68	0.00119944	0.0822777	0.00844247	0.00469084	3.37948	0.00627952
	611.24	0.00150895	0.120012	0.00519579	0.00333425	4.69307	0.00473969
	615.81	0.0019722	0.0303917	0.00741599	0.000467468	3.88334	0.00529493
	620.37	0.00431706	0.0335044	0.00185172	0.00215074	2.88584	0.00509579
	624.93	0.00232237	0.0343081	0.0031719	0.00055047	6.13351	0.00321178
	629.49	0.000830179	0.0444638	0.00285856	0.000422092	2.62585	0.00550545
	634.05	0.00308502	0.0514721	0.00569091	0.000731239	3.98756	0.00778062
	638.61	0.00187221	0.0395885	0.00255706	0.00267095	3.11408	0.00594051
	643.17	0.00130126	0.0394561	0.00314393	0.00166013	5.5159	0.00590413
	647.74	0.000864047	0.0486399	0.0016438	0.00264413	4.475	0.0043728
	652.3	0.00612371	0.0588491	0.00617237	0.0042251	4.36174	0.00795124
	656.86	0.00223462	0.0401319	0.000911753	0.00141572	3.56077	0.00654497
	661.42	0.00158135	0.0404926	0.00178116	0.000374826	2.58774	0.00656174
	665.98	0.00342878	0.0877263	0.00540473	0.00127702	3.5358	0.00529861
	670.54	0.00527622	0.151653	0.00634525	0.0021792	3.6277	0.00643623
	675.1	0.00572203	0.0927055	0.0055957	0.00170099	5.45097	0.00567917
	679.67	0.00616785	0.069772	0.00153498	0.00244219	3.94294	0.0079083
	684.23	0.000939491	0.0438971	0.00130478	0.00207594	4.29032	0.00344287
	688.79	0.000993696	0.0409966	0.000359298	0.000881367	4.05285	0.00433521
	693.35	0.000977743	0.0264977	0.00174102	0.000483474	3.2389	0.00622868
	697.91	0.000961791	0.0620311	0.00232375	0.00130704	3.36076	0.00453175
	702.47	0.00257612	0.0312317	0.00148952	0.001064	2.71098	0.00327914
	707.04	0.00156718	0.0753682	0.00539629	0.00479585	4.74913	0.00382855
	711.6	0.00184399	0.0555993	0.00516208	0.0015277	2.76844	0.00667024
	716.16	0.00212081	0.0353847	0.00492788	0.000502692	2.56783	0.00500368
	720.72	0.00134044	0.05347	0.00530404	0.00182161	4.46968	0.00608191
	725.28	0.00503941	0.0406635	0.0039123	0.00150424	3.50266	0.0025774
	729.84	0.00487384	0.0264816	0.00121294	0.00118687	2.38624	0.00472482
	734.4	0.00282346	0.0260195	0.00339553	0.00116616	2.26917	0.00419306
	738.97	0.00135262	0.0267166	0.0011225	0.00109837	2.11743	0.00310295
	743.53	0.00107403	0.0291314	0.00113047	0.00110617	2.34412	0.00411941
	748.09	0.00226544	0.0695594	0.000381875	0.000536975	3.9997	0.00387032
	752.65	0.00089377	0.0552005	0.000782226	0.00273509	3.50052	0.00421125
	757.21	0.00175429	0.0523922	0.00397208	0.000510382	2.80788	0.00508022
	761.77	0.0026148	0.0447366	0.00151188	0.00107998	2.11581	0.00416058
	766.33	0.00099585	0.072396	0.00956699	0.00178503	3.22098	0.00521363
	770.9	0.00112692	0.0511142	0.00156509	0.00249009	3.83875	0.00216302
	775.46	0.000499468	0.0280073	0.0068543	0.00294792	2.68472	0.010525
	780.02	0.000526181	0.058037	0.00122381	0.00175426	5.00533	0.00292164
	784.58	0.000552894	0.0560396	0.00492918	0.000560595	3.5411	0.00519517
	789.14	0.00123377	0.0357233	0.00471006	0.000627293	6.38547	0.00559791
	793.7	0.00215482	0.0510573	0.00449094	0.00221972	3.03644	0.00298005
	798.27	0.00372024	0.0712974	0.00331899	0.00113987	2.46234	0.00336657
	802.83	0.00255576	0.0426647	0.00387151	0.000855716	2.21394	0.00406663
	807.39	0.00241137	0.081724	0.0079126	0.000571564	3.81631	0.00941719
	811.95	0.00111417	0.111462	0.00326417	0.000488513	5.30784	0.0108893
	816.51	0.00353702	0.0307209	0.00356513	0.000405462	3.71898	0.00222653
	821.07	0.00641506	0.0823784	0.00328423	0.00210756	4.67577	0.00332885
	825.63	0.00406308	0.0695151	0.00869186	0.00377893	5.91875	0.00430983
	830.2	0.00202629	0.0441379	0.00179713	0.00369436	3.47332	0.00609968
	834.76	0.0015289	0.048893	0.00245426	0.00272418	2.43264	0.00310957
	839.32	0.00079379	0.0370893	0.00232297	0.00175399	2.74821	0.00429434
	843.88	0.00209429	0.0436623	0.00219169	0.000864991	2.79608	0.00499878
	848.44	0.00182902	0.0652615	0.00248387	0.000927844	2.73524	0.0035248
	853	0.00156375	0.0500075	0.00400794	0.000990697	2.37988	0.00419834
	857.56	0.00378367	0.0582819	0.00418915	0.000354311	2.21844	0.00304022
	862.13	0.00600359	0.0447432	0.00327036	0.000688213	5.57717	0.00897653
	866.69	0.00181469	0.0649716	0.0046511	0.00186935	3.48573	0.0110741
	871.25	0.00373842	0.150949	0.0039123	0.000577686	5.01916	0.0089231
	875.81	0.00177541	0.0748805	0.00540066	0.000420823	3.33319	0.0054889
	880.37	0.00387118	0.0813495	0.00569511	0.00118612	3.37701	0.00335084
	884.93	0.000777201	0.0968782	0.00626882	0.00171734	2.07547	0.00556109
	889.5	0.00312079	0.087867	0.0102405	0.00197714	6.58183	0.00863261
	894.06	0.000693701	0.0570689	0.00666428	0.00271296	2.0231	0.00653769
	898.62	0.00449155	0.0583915	0.00556751	0.0013762	3.50917	0.00494827
	903.18	0.00569348	0.0858427	0.00769756	0.0018705	3.33751	0.00502281
	907.74	0.00401897	0.110104	0.0115922	0.00173242	5.7492	0.00689662
	912.3	0.00234447	0.109341	0.0071317	0.00139193	4.53106	0.00820207
	916.86	0.000773705	0.0403815	0.00862511	0.00105144	2.64483	0.00283533
	921.43	0.000815113	0.0689261	0.00187423	0.000500895	3.28427	0.00275059
	925.99	0.000856521	0.0470456	0.00442682	0.00116398	3.80176	0.00523167
	930.55	0.00153802	0.0724849	0.00697941	0.00179754	3.49503	0.00283918
	935.11	0.00221953	0.109173	0.00568872	0.000526092	4.62272	0.00722315
	939.67	0.00233442	0.0793904	0.00454058	0.00103891	4.50178	0.00709008
	944.23	0.0024493	0.117353	0.0109696	0.00155173	4.84329	0.00896743
	948.79	0.00376635	0.0863463	0.0139367	0.00155559	3.56237	0.00659224
	953.36	0.000870052	0.137004	0.00120835	0.00118237	3.13797	0.00212549
	957.92	0.000374593	0.110754	0.014746	0.00115664	3.0561	0.00614881
	962.48	0.00143195	0.0400211	0.00585748	0.00113091	2.53529	0.010167
	967.04	0.00301441	0.0596286	0.00967107	0.000923603	1.96038	0.00284645
	971.6	0.00322235	0.127563	0.0197652	0.000726837	4.24024	0.00484777
	976.16	0.00343029	0.107148	0.0105511	0.000530071	3.5679	0.0067319
	980.72	0.00245337	0.123802	0.00863786	0.000581519	2.52191	0.00578829
	985.29	0.0012261	0.0857821	0.0124087	0.000102232	3.27656	0.00706104
	989.85	0.0023632	0.0454528	0.0173747	0.000714073	2.90231	0.00480643
	994.41	0.00171788	0.060792	0.017054	0.00184777	2.75801	0.00423203
	998.97	0.00107257	0.0618446	0.00975311	0.00236999	3.0752	0.0074873
	1003.53	0.00117995	0.114816	0.0331558	0.00260726	4.04678	0.00514777
	1008.09	0.00619184	0.147294	0.0241678	0.00308474	4.40272	0.00730874
	1012.66	0.00178184	0.0865084	0.0169407	0.00254202	2.59443	0.00550877
	1017.22	0.00186159	0.0915667	0.0168073	0.00107562	3.27488	0.00393768
	1021.78	0.00114185	0.14077	0.0326718	0.000759551	3.26462	0.00777165
	1026.34	0.00187102	0.0562566	0.0285427	0.000443486	2.86099	0.00563227
	1030.9	0.00173881	0.103261	0.0406861	0.000412149	2.13268	0.0042439
	1035.46	0.0025419	0.100728	0.0406035	0.000738565	3.35432	0.00641084
	1040.02	0.00256412	0.084279	0.0303433	0.00106498	3.48905	0.00818145
	1044.59	0.00258634	0.191511	0.0369775	0.00177574	3.24853	0.0054707
	1049.15	0.00174292	0.0735101	0.0261711	0.0024865	2.40251	0.00581392
	1053.71	0.00078969	0.108153	0.0144822	0.000401506	2.30243	0.00427216
	1058.27	0.00188357	0.090877	0.0335494	0.00120054	3.02962	0.00909646
	1062.83	0.00297746	0.127647	0.0198495	0.00199957	2.22438	0.00363207
	1067.39	0.000792419	0.0695234	0.0141251	0.000402893	2.62729	0.00276561
	1071.95	0.00173167	0.0619994	0.0289054	0.000432558	1.83	0.0073264
	1076.52	0.00195007	0.0710612	0.0288146	0.000462222	1.9643	0.00475951
	1081.08	0.00213305	0.156586	0.0412251	0.000505594	2.43102	0.00590037
	1085.64	0.000957114	0.106218	0.0239442	0.000114163	2.54232	0.00701545
	1090.2	0.0119432	0.125355	0.0377483	0.000776087	4.05154	0.0056554
	1094.76	0.00377311	0.115345	0.020408	0.00187974	2.59825	0.00460221
	1099.32	0.00110702	0.168262	0.059544	0.00234701	3.90809	0.00598886
	1103.89	0.00108854	0.143086	0.0384054	0.00281428	5.3461	0.0137817
	1108.45	0.00107007	0.139237	0.0377645	0.000544061	3.07669	0.0078434
	1113.01	0.00296456	0.208178	0.0501951	0.000702685	3.81115	0.0091653
	1117.57	0.0021604	0.0960846	0.0418191	0.00158721	3.65009	0.00652239
	1122.13	0.00135625	0.131971	0.0590131	0.000689566	4.00337	0.0132553
	1126.69	0.00258408	0.272069	0.0487043	0.00163712	3.05579	0.00735824
	1131.25	0.00238223	0.138434	0.051747	0.00245399	3.87207	0.00523283
	1135.82	0.00106924	0.0981959	0.0487221	0.000543639	3.36055	0.01157
	1140.38	0.00431769	0.170503	0.0281003	0.00183741	2.37382	0.00918243
	1144.94	0.00102321	0.14573	0.0292771	0.00313119	3.59597	0.00803568
	1149.5	0.00216587	0.178326	0.0387469	0.00176658	4.79157	0.0116309
	1154.06	0.00149802	0.124492	0.0218091	0.000401967	2.26919	0.00620891
	1158.62	0.000830179	0.137536	0.0280189	0.0018344	2.8032	0.0102874
	1163.18	0.00476189	0.186338	0.043641	0.00196678	4.90533	0.0199553
	1167.75	0.007606	0.119579	0.0347971	0.0018522	3.20941	0.00832494
	1172.31	0.00221953	0.138882	0.0439597	0.000526092	2.82435	0.0120997
	1176.87	0.0011088	0.163985	0.0237517	0.000563751	4.0687	0.015482
	1181.43	0.000931909	0.148543	0.0593957	0.00171342	5.54307	0.0125428
	1185.99	0.000755022	0.133344	0.0219913	0.00487951	2.29875	0.00658845
	1190.55	0.000628356	0.0791836	0.0202388	0.000319478	2.60199	0.00493475
	1195.12	0.00211625	0.10814	0.0287359	0.00217999	3.14073	0.00878127
	1199.68	0.00251169	0.286868	0.0220753	0.00182163	2.14329	0.0130792
	1204.24	0.00477574	0.129801	0.021406	0.00146327	2.02825	0.00638895
	1208.8	0.00139181	0.236292	0.0233797	0.00189142	3.3663	0.0140887
	1213.36	0.0030067	0.130645	0.0717936	0.00786645	3.92135	0.0110082
	1217.92	0.00470272	0.246562	0.0423646	0.00194234	5.14327	0.013969
	1222.48	0.00394307	0.11825	0.0281336	0.00162858	3.44428	0.013386
	1227.05	0.00200295	0.101073	0.0310351	0.000474756	2.48889	0.00700726
	1231.61	0.00222789	0.0897047	0.0185139	0.000528074	2.24771	0.0132331
	1236.17	0.00317119	0.120139	0.0181705	0.00294942	2.91586	0.0137941
	1240.73	0.00232001	0.163692	0.0284603	0.00124036	3.00148	0.00955773
	1245.29	0.00146882	0.142925	0.0435365	0.0007468	4.9909	0.0138427
	1249.85	0.00100456	0.192527	0.0375169	0.00307413	4.59259	0.00876598
	1254.41	0.00110259	0.119348	0.0383457	0.00134391	3.27541	0.00577245
	1258.98	0.00092169	0.122181	0.0351968	0.000860275	5.93909	0.00748556
	1263.54	0.00074079	0.102468	0.0135854	0.000376643	2.95182	0.0134474
	1268.1	0.00182817	0.154018	0.0121277	0.00115822	3.44453	0.00728837
	1272.66	0.000455523	0.0405883	0.00437614	0.00178148	3.30094	0.00357742
	1277.22	0.00247472	0.14312	0.0103162	0.00068405	2.78601	0.0133907
	1281.78	0.00674044	0.173679	0.00788123	0.000662887	4.54235	0.0210823
	1286.34	0.001165	0.2647	0.00760165	0.00158319	4.891	0.0156566
	1290.91	0.000489407	0.142168	0.00899053	0.00134361	4.31191	0.0100082
	1295.47	0.000645072	0.11948	0.0096814	0.000651772	4.67065	0.0210324
	1300.03	0.00143374	0.0824023	0.00436134	0.000908332	2.94507	0.00618258
	1304.59	0.00265622	0.079658	0.00651155	0.000410457	2.72156	0.0104266
	1309.15	0.00102702	0.0957224	0.00881132	0.000522172	5.15109	0.0138023
	1313.71	0.00188897	0.160344	0.00846003	0.00119674	3.75281	0.0127573
	1318.28	0.00165219	0.0707365	0.00423462	0.00235706	3.25804	0.0123684
	1322.84	0.004251	0.0854001	0.00526933	0.00456367	4.23804	0.0192391
	1327.4	0.00168617	0.110883	0.00795552	0.00106826	3.4098	0.0175635
	1331.96	0.000756267	0.0808266	0.00959609	0.000384512	2.75105	0.0157089
	1336.52	0.000768519	0.0621732	0.00975155	0.0023518	2.58043	0.0122065
	1341.08	0.0020559	0.0749177	0.0106846	0.00211782	2.54402	0.00702521
	1345.64	0.00138483	0.146112	0.0111699	0.00188193	4.14852	0.0265892
	1350.21	0.00108609	0.0863797	0.00373973	0.00239986	4.80329	0.0130794
	1354.77	0.00484384	0.124186	0.00880884	0.00241317	2.93317	0.00857681
	1359.33	0.00218508	0.125584	0.00717006	0.0031173	3.76052	0.010845
	1363.89	0.00178723	0.0993008	0.0071484	0.00538472	2.49054	0.0101793
	1368.45	0.000918812	0.0705638	0.00269183	0.00124863	2.91967	0.00930072
	1373.01	0.00213768	0.0710859	0.00606269	0.0013543	3.76213	0.009566
	1377.57	0.00101146	0.0971967	0.00943355	0.00196472	5.59771	0.0184202
	1382.14	0.000750067	0.108215	0.00515571	0.00151749	3.07253	0.00730868
	1386.7	0.000488675	0.0564022	0.00117025	0.00107027	1.60929	0.00371936
	1391.26	0.00109211	0.143597	0.00207767	0.00144329	3.10183	0.00552698
	1395.82	0.00133655	0.120918	0.00159311	0.00181632	3.04455	0.00583098
	1400.38	0.00170706	0.0661079	0.00110854	0.00279878	5.09444	0.00906301
	1404.94	0.00207758	0.0518749	0.00482742	0.00296393	2.81051	0.00473264
	1409.51	0.0021087	0.0566837	0.00187022	0.000499823	4.52705	0.00617615
	1414.07	0.00227766	0.0626767	0.00638309	0.00415265	3.68113	0.00500311
	1418.63	0.00104413	0.0644872	0.00252269	0.00141894	3.84358	0.00765329
	1423.19	0.000860805	0.163799	0.00207976	0.00263421	3.92391	0.00630953
	1427.75	0.000849282	0.164573	0.00344896	0.00562127	2.99135	0.00454468
	1432.31	0.000837758	0.0437245	0.00202408	0.00113848	2.64174	0.00731042
	1436.87	0.00259541	0.101195	0.00105896	0.000800047	5.20167	0.00675697
	1441.44	0.00298727	0.0858622	0.00265989	0.000461613	3.44506	0.005704
	1446	0.00101492	0.0654576	0.00557981	0.00224261	4.65187	0.00637629
	1450.56	0.000928723	0.038316	0.00224385	0.00205215	3.36326	0.00502431
	1455.12	0.00121209	0.0781743	0.00355104	0.000616269	4.58233	0.0105769
	1459.68	0.00248299	0.0743637	0.00344677	0.00120833	3.12933	0.00946612
	1464.24	0.00375388	0.0548678	0.00334249	0.00252099	4.16838	0.00935828
	1468.8	0.00123157	0.0524938	0.00487323	0.000626173	4.41844	0.00945707
	1473.37	0.00393604	0.0657276	0.00396732	0.000451202	4.55273	0.00542048
	1477.93	0.000618732	0.0407511	0.00181269	0.00241977	1.88118	0.00399522
	1482.49	0.0015856	0.0325177	0.000267277	0.00163336	2.3261	0.00786966
	1487.05	0.00246741	0.0910769	0.00817468	0.000636976	4.89555	0.0100576
	1491.61	0.00334922	0.0698255	0.00298217	0.00398092	3.34976	0.00888252
	1496.17	0.00207265	0.0343694	0.00111987	0.000409975	2.59716	0.0106959
	1500.74	0.000796086	0.0469907	0.00519449	0.00243616	3.64261	0.0093091
	1505.3	0.00183498	0.0949366	0.000309314	0.00189025	3.0976	0.00865941
	1509.86	0.00101417	0.0460003	0.00236223	0.00051564	3.43389	0.0076107
	1514.42	0.00073446	0.0182542	0.00441514	0.000998104	3.6346	0.00653721
	1518.98	0.00143063	0.0444539	0.00508194	0.00204251	3.68581	0.00516203
	1523.54	0.0021268	0.0302022	0.00156172	0.000328648	2.33105	0.00970256
	1528.1	0.00139264	0.0295395	0.00342804	0.00169437	4.07186	0.00722665
	1532.67	0.000658473	0.0496698	0.00260553	0.000894839	1.90338	0.0085045
	1537.23	0.00480955	0.0847614	0.00540473	0.00147363	4.13111	0.0104089
	1541.79	0.00282188	0.118895	0.00859747	0.000455014	3.1996	0.0103087
	1546.35	0.000834204	0.0857349	0.00458628	0.000424138	3.90959	0.0101917
	1550.91	0.000994413	0.073651	0.00342407	0.00473493	3.62699	0.00763598
	1555.47	0.00358765	0.0956654	0.00431456	0.000554388	3.52926	0.0091342
	1560.03	0.00116205	0.0797128	0.00877615	0.00157919	5.45886	0.0178485
	1564.6	0.000796086	0.0556971	0.00274117	0.00108185	3.60176	0.00722468
	1569.16	0.0014103	0.166152	0.00702916	0.000717045	4.72114	0.0201843
	1573.72	0.00477574	0.107719	0.00481369	0.00146327	3.62164	0.0174783
	1578.28	0.00285826	0.105047	0.00587603	0.00260504	3.80953	0.0144034
	1582.84	0.000940774	0.0838256	0.000823365	0.000478322	2.80196	0.0144498
	1587.4	0.00327899	0.0847099	0.00496708	0.00220206	3.59118	0.0130452
	1591.96	0.00268342	0.113686	0.00660293	0.00223602	3.18123	0.0151895
	1596.53	0.00208785	0.106688	0.0013518	0.00215074	3.36758	0.0146102
	1601.09	0.00433476	0.0819552	0.00387151	0.000394933	2.81747	0.00745608
	1605.65	0.00138483	0.130965	0.00405711	0.00188193	5.95018	0.0159519
	1610.21	0.00389234	0.0957035	0.0107571	0.00160763	4.08649	0.0109424
	1614.77	0.00364691	0.220562	0.00789919	0.00321568	2.11155	0.00516581
	1619.33	0.00407402	0.548984	0.0061714	0.0111619	2.02469	0.00713075
	1623.9	0.00188601	0.874924	0.00746282	0.0442764	2.82156	0.00427828
B. sinensis (ZS6)	0	0.00645078	0.262523	0.00872143	0.00375095	3.01961	0.0303063
	4.56	0.005681	0.241381	0.00697369	0.00338128	2.95418	0.0300375
	9.13	0.00491122	0.191534	0.0075505	0.00194462	3.69579	0.0239661
	13.69	0.00467375	0.212573	0.0184881	0.003637	2.88699	0.0266247
	18.25	0.00443628	0.157005	0.0226488	0.000685524	3.92853	0.0305961
	22.81	0.00117292	0.173469	0.0251254	0.000205741	4.02541	0.017606
	27.37	0.00355143	0.147985	0.0307269	0.000112652	3.29918	0.0152343
	31.93	0.00405582	0.224445	0.0321042	0.000626732	3.33104	0.0191484
	36.49	0.00153581	0.17254	0.0565682	0.00469983	3.37057	0.0147421
	41.06	0.00387241	0.174061	0.0723757	0.000598391	3.35043	0.00677788
	45.62	0.00515646	0.148211	0.10926	0.00479585	3.01407	0.0106666
	50.18	0.0077281	0.149898	0.152776	0.00188193	3.22016	0.00870028
	54.74	0.00581357	0.174162	0.140562	0.000621732	2.61696	0.00896314
	59.3	0.00389903	0.207666	0.144134	0.000602504	3.07996	0.00930645
	63.86	0.00252455	0.236828	0.11895	0.000598391	2.73178	0.00718872
	68.42	0.0019299	0.15994	0.162003	0.000652378	2.96695	0.00850913
	72.99	0.00133526	0.188348	0.0937768	0.000678891	2.92533	0.0107194
	77.55	0.00550663	0.178524	0.138883	0.00485549	2.8585	0.0075834
	82.11	0.00413337	0.19438	0.125029	0.00332547	2.83233	0.00284969
	86.67	0.00283401	0.1683	0.204174	0.00179545	2.79067	0.00783933
	91.23	0.00381317	0.142432	0.143029	0.00164812	1.6646	0.00600154
	95.79	0.00236888	0.151248	0.243942	0.00150078	3.69355	0.00905849
	100.36	0.00291614	0.146832	0.213559	0.00195839	2.64481	0.00912624
	104.92	0.00230968	0.291779	0.293811	0.00146327	3.82588	0.00977184
	109.48	0.00438207	0.188001	0.413081	0.00218312	2.5266	0.0094837
	114.04	0.000941417	0.117348	0.484358	0.0020802	3.59745	0.014131
	118.6	0.000938851	0.224873	0.373666	0.000477344	2.41495	0.0160593
	123.16	0.00456104	0.345299	0.540294	0.00306305	4.19166	0.0283101
	127.72	0.00436953	0.260223	0.470295	0.00181454	2.61156	0.012208
	132.29	0.00238801	0.164647	0.227011	0.000566026	3.27801	0.0128238
	136.85	0.00100824	0.204262	0.272	0.00060981	3.33427	0.0140779
	141.41	0.0012855	0.332519	0.238326	0.000653594	4.6528	0.0116663
	145.97	0.0014084	0.123143	0.0957272	0.000333831	1.57473	0.00721936
	150.53	0.00260915	0.125011	0.146697	0.000945111	3.70337	0.015073
	155.09	0.000704364	0.10995	0.104866	0.00155639	1.74648	0.00983497
	159.65	0.00391084	0.140052	0.110421	0.00119827	3.18495	0.0223185
	164.22	0.00220463	0.136545	0.107046	0.00130116	2.39071	0.0134538
	168.78	0.00103318	0.161278	0.148508	0.00140405	2.62432	0.0259709
	173.34	0.00221454	0.196451	0.102221	0.00228124	2.93027	0.0346055
	177.9	0.00454279	0.190979	0.0948379	0.0030508	3.28072	0.0281968
	182.46	0.00970346	0.181808	0.0694469	0.00441498	4.63906	0.0435719
	187.02	0.00103473	0.168594	0.0370488	0.000526092	4.5543	0.0361292
	191.58	0.00234076	0.182279	0.0497247	0.00241126	4.66955	0.0320039
	196.15	0.00396027	0.285001	0.0672146	0.001706	3.35982	0.0224797
	200.71	0.00119736	0.186907	0.0354904	0.00100073	3.97174	0.038671
	205.27	0.00451144	0.189379	0.0369426	0.00136738	2.89914	0.030009
	209.83	0.00419836	0.237567	0.0587986	0.00173402	6.09126	0.0343026
	214.39	0.00129113	0.182868	0.0166042	0.000817982	1.74037	0.0150252
	218.95	0.00184761	0.158012	0.0370361	0.00190326	2.75767	0.0192451
	223.52	0.00360385	0.15128	0.0253363	0.0024865	3.27188	0.0224111
	228.08	0.00265622	0.173489	0.0235139	0.000410457	3.42014	0.019729
	232.64	0.0030954	0.27166	0.0375514	0.000478322	3.51751	0.0280838
	237.2	0.00267821	0.180491	0.0245449	0.00249091	4.02939	0.0241566
	241.76	0.00298334	0.176254	0.0329311	0.00200352	3.18165	0.023742
	246.32	0.00221288	0.155393	0.0364079	0.00315697	3.3391	0.0190872
	250.88	0.00304958	0.21566	0.0527107	0.00125955	2.51921	0.0236218
	255.45	0.00309752	0.15854	0.025486	0.000478649	3.46803	0.0152814
	260.01	0.00396027	0.215865	0.0325846	0.000611967	2.60526	0.028364
	264.57	0.000877817	0.186243	0.0291757	0.00343301	2.74301	0.0176207
	269.13	0.00535716	0.238094	0.0308372	0.00369621	5.04261	0.0151783
	273.69	0.00577002	0.230683	0.0317093	0.00228467	3.62572	0.0119101
	278.25	0.00364531	0.195667	0.0328388	0.00433285	4.08478	0.0187576
	282.81	0.00189624	0.189977	0.0166662	0.00401996	2.61998	0.0111089
	287.38	0.000947894	0.158334	0.020305	0.00370707	2.04267	0.016545
	291.94	0.00383965	0.300262	0.0267963	0.00169364	3.48869	0.0287227
	296.5	0.00628453	0.143302	0.0209758	0.000977971	3.59058	0.0109264
	301.06	0.00838977	0.250939	0.0233811	0.00235533	3.29178	0.0089294
	305.62	0.00521089	0.158527	0.034393	0.00206328	3.12046	0.0200479
	310.18	0.00796792	0.201403	0.0254511	0.00194033	4.2987	0.0147022
	314.75	0.00530818	0.274799	0.018472	0.000576735	3.59008	0.00851245
	319.31	0.00264845	0.135555	0.0193101	0.00109387	3.52713	0.0170009
	323.87	0.00104334	0.257037	0.0298533	0.00230542	2.59738	0.0134753
	328.43	0.00107173	0.0910989	0.0543422	0.000544907	4.18419	0.0144032
	332.99	0.00330769	0.114314	0.0194689	0.00307637	4.66214	0.0136858
	337.55	0.000955786	0.117832	0.019983	0.00211194	3.17485	0.0130119
	342.11	0.00200839	0.114149	0.0421832	0.000476047	2.91708	0.0117659
	346.68	0.00195652	0.139886	0.0307844	0.000463753	2.92199	0.00827771
	351.24	0.00503642	0.18243	0.0178502	0.00126623	2.50414	0.0154946
	355.8	0.0032653	0.143962	0.0341727	0.0020687	4.70981	0.017535
	360.36	0.00220786	0.126929	0.0300274	0.00383036	2.98523	0.0183512
	364.92	0.00115042	0.155984	0.0340991	0.00254202	3.81293	0.0194774
	369.48	0.000965836	0.0926609	0.026147	0.00131253	2.62666	0.0117999
	374.04	0.00119315	0.122906	0.0411184	0.00627889	3.85031	0.0195635
	378.61	0.00142046	0.103264	0.0333465	0.0031387	3.01062	0.013139
	383.17	0.00141609	0.126177	0.0303342	0.00275159	4.12494	0.0133457
	387.73	0.00229534	0.162647	0.0234719	0.00236447	3.27197	0.0130733
	392.29	0.00225336	0.171164	0.028439	0.00232123	2.8186	0.00935018
	396.85	0.0047076	0.15487	0.0291787	0.00072745	3.64956	0.0114861
	401.41	0.00103863	0.123784	0.0243827	0.00116548	3.00026	0.0148649
	405.98	0.00388235	0.113203	0.0483105	0.00160351	3.34587	0.00906068
	410.54	0.00332467	0.154967	0.0164546	0.000618923	2.4594	0.00846464
	415.1	0.00225332	0.146325	0.0256308	0.000630215	2.7982	0.0104421
	419.66	0.00118197	0.190969	0.031391	0.00160625	3.0086	0.0119646
	424.22	0.0020674	0.108279	0.0166852	0.00130978	3.13447	0.00958797
	428.78	0.000974029	0.114754	0.0288707	0.000481597	2.46699	0.0110498
	433.34	0.00101268	0.138692	0.0326176	0.00152683	3.25704	0.00919034
	437.91	0.00116402	0.14032	0.0446681	0.00257206	2.39431	0.0146275
	442.47	0.00108353	0.126173	0.0232104	0.000550903	3.16123	0.0121029
	447.03	0.0038429	0.145586	0.0232191	0.000870395	2.73686	0.0101918
	451.59	0.00236403	0.130691	0.0174067	0.00118989	2.21295	0.00672351
	456.15	0.000885153	0.0982322	0.0294195	0.00133688	3.04225	0.00957804
	460.71	0.00269	0.172433	0.0461119	0.00148387	3.11337	0.0100808
	465.27	0.00449485	0.0916845	0.03941	0.000558679	2.40342	0.0145042
	469.84	0.00597621	0.137881	0.0355932	0.000507737	3.40213	0.0142051
	474.4	0.00295609	0.139016	0.0414005	0.000456795	2.68866	0.00564447
	478.96	0.00150895	0.14683	0.0385248	0.00333425	3.14697	0.00552974
	483.52	0.00105775	0.123172	0.0302656	0.00194171	2.17775	0.00719929
	488.08	0.00108013	0.118393	0.0381196	0.000549176	2.45302	0.00678599
	492.64	0.00137244	0.144804	0.0568967	0.000863338	4.94616	0.0141321
	497.2	0.00107173	0.12773	0.0383738	0.0011775	4.26927	0.0140291
	501.77	0.00112888	0.213534	0.057594	0.00282471	2.91296	0.0153948
	506.33	0.00118604	0.147839	0.0272341	0.00161178	4.22382	0.0115917
	510.89	0.00101792	0.0934824	0.0233737	0.000517544	2.30784	0.00870484
	515.45	0.00494569	0.125273	0.0193038	0.000566942	2.40379	0.0058378
	520.01	0.00151392	0.153522	0.0339853	0.000769728	2.6911	0.00898285
	524.57	0.0102035	0.18109	0.0244402	0.00109757	3.63763	0.0090496
	529.14	0.0046522	0.096328	0.0160031	0.00142542	2.90776	0.00732209
	533.7	0.00387572	0.106567	0.0222073	0.000598902	3.94099	0.00740044
	538.26	0.00374024	0.121352	0.0232633	0.00451405	3.53726	0.00798015
	542.82	0.00360476	0.0946237	0.0189664	0.00202194	2.65569	0.00650064
	547.38	0.00294685	0.103628	0.0188431	0.000129857	2.47128	0.00767191
	551.94	0.00267761	0.135118	0.0164803	0.000634671	2.52578	0.00784242
	556.5	0.00415989	0.084998	0.0121459	0.00171813	4.07852	0.00794304
	561.07	0.00103706	0.0881519	0.0163552	0.00165877	2.84586	0.0132132
	565.63	0.00252455	0.145095	0.00949298	0.0015994	2.2335	0.0104755
	570.19	0.00227941	0.129553	0.0080254	0.0014441	2.76272	0.0218874
	574.75	0.00173984	0.090014	0.0111251	0.00179224	2.19868	0.00622834
	579.31	0.00411091	0.142073	0.0152117	0.00276076	2.43099	0.00850376
	583.87	0.0012891	0.104289	0.02033	0.000655426	4.46854	0.00989887
	588.43	0.00324612	0.113535	0.00593075	0.000501613	2.17199	0.0055095
	593	0.00105775	0.0783423	0.00744517	0.000537799	2.29637	0.00646081
	597.56	0.00308907	0.0772366	0.0090194	0.00134655	2.54498	0.0054068
	602.12	0.00432623	0.114916	0.0093706	0.0021553	2.76963	0.0057876
	606.68	0.00650969	0.0915328	0.065488	0.00213865	3.08191	0.00726325
	611.24	0.00461358	0.149572	0.0105273	0.000528871	2.32974	0.00835067
	615.8	0.000812537	0.0890624	0.0061365	0.0024865	2.87133	0.00439575
	620.37	0.00270206	0.134629	0.0101605	0.000640466	2.72898	0.00681477
	624.93	0.00409978	0.0837698	0.0241311	0.000905134	3.30688	0.00717583
	629.49	0.00381793	0.0602251	0.0157864	0.0011698	2.45812	0.00390567
	634.05	0.00207175	0.111148	0.0082864	0.000491065	1.94434	0.00421366
	638.61	0.00454836	0.11661	0.00721807	0.00226597	3.65088	0.0098436
	643.17	0.00180031	0.0919948	0.00892509	0.000426724	2.32216	0.0023433
	647.73	0.00361914	0.129589	0.00887209	0.0024305	2.9441	0.00499073
	652.3	0.0032653	0.179343	0.0107147	0.00152612	4.06511	0.00664119
	656.86	0.00122284	0.0805387	0.0123757	0.000621732	3.01425	0.00704226
	661.42	0.00373259	0.107541	0.00683582	0.000578162	2.61813	0.00436564
	665.98	0.00624235	0.108089	0.0243649	0.00191263	4.06018	0.00712273
	670.54	0.00241137	0.0986292	0.0113771	0.0015277	2.19884	0.00431582
	675.1	0.00220108	0.0863737	0.00774518	0.0011575	2.47715	0.00252674
	679.66	0.0019908	0.0662017	0.00605587	0.000471877	1.94761	0.0035631
	684.23	0.000825698	0.04761	0.00708409	0.0018245	2.3166	0.00432282
	688.79	0.0021042	0.0900887	0.00640082	0.00216758	3.22929	0.00599176
	693.35	0.000910912	0.0587497	0.00781519	0.0012379	2.14219	0.00317917
	697.91	0.00101792	0.0823495	0.00455064	0.000748975	2.08875	0.00319732
	702.47	0.00168291	0.0336872	0.00938006	0.000260054	1.46216	0.00160658
	707.03	0.00149329	0.0591746	0.00382734	0.000353952	2.1998	0.00230817
	711.6	0.0012382	0.0663171	0.00680737	0.000629545	2.9294	0.00496972
	716.16	0.00149103	0.0268677	0.00207077	0.000758091	4.90034	0.00702541
	720.72	0.00263236	0.0422422	0.00485589	0.0037554	2.9146	0.00385465
	725.28	0.00179534	0.0765235	0.0107925	0.000912812	5.50416	0.00469924
	729.84	0.00270435	0.0492694	0.00276561	0.00128286	3.14993	0.00461267
	734.4	0.00361337	0.087343	0.00327291	0.00149241	2.30708	0.00268284
	738.96	0.00129031	0.0497064	0.0037802	0.00372945	2.86528	0.0045033
	743.53	0.00152563	0.100481	0.00838758	0.0059665	3.44086	0.0045258
	748.09	0.00783023	0.100086	0.00411073	0.00310042	2.52724	0.00342778
	752.65	0.0045061	0.0622768	0.00839865	0.00263659	2.55221	0.00583043
	757.21	0.00118197	0.0875423	0.0131764	0.00261173	3.80426	0.00371262
	761.77	0.00241728	0.0880866	0.0131415	0.00153144	3.07253	0.00393305
	766.33	0.00341994	0.0727209	0.00784991	0.00406498	2.26131	0.00544168
	770.89	0.00243512	0.0783722	0.0128424	0.000645178	2.63966	0.00686491
	775.46	0.0014503	0.107416	0.0131879	0.000737385	3.21503	0.00430236
	780.02	0.00399647	0.0946942	0.0207698	0.000601185	5.66532	0.00650248
	784.58	0.00196172	0.0839887	0.0139532	0.000464985	2.24801	0.00462834
	789.14	0.00102169	0.10221	0.0134887	0.000519463	2.41755	0.00427903
	793.7	0.00545751	0.143284	0.0162451	0.000930095	3.15752	0.00622721
	798.26	0.0036621	0.0784658	0.011505	0.00134073	2.34467	0.00430417
	802.82	0.00186669	0.0808028	0.00341049	0.00125361	1.17173	0.00405944
	807.39	0.00314261	0.115138	0.0111381	0.000485618	2.19175	0.00633403
	811.95	0.00913861	0.225699	0.0117506	0.00355309	3.33477	0.00668659
	816.51	0.00348424	0.133629	0.0139359	0.00156747	4.0008	0.0170094
	821.07	0.0026207	0.174008	0.0136199	0.00132659	2.19033	0.007889
	825.63	0.00323833	0.127041	0.00636962	0.0010857	2.35331	0.00691803
	830.19	0.00385596	0.112433	0.00885072	0.00258954	2.88876	0.0139086
	834.76	0.00423435	0.0997679	0.0115766	0.000385785	1.97356	0.00781313
	839.32	0.00275231	0.142397	0.0162811	0.000652378	2.8689	0.0109727
	843.88	0.00546153	0.212598	0.0197417	0.00132105	2.81505	0.009936
	848.44	0.00817074	0.182506	0.0140658	0.00198972	3.38725	0.00868754
	853	0.00120049	0.161131	0.0109163	0.00061037	2.91826	0.00817075
	857.56	0.00415989	0.244035	0.00695085	0.00222491	2.02707	0.00595711
	862.12	0.000806348	0.0972038	0.0123025	0.00383945	2.35069	0.00928834
	866.69	0.00168329	0.0935256	0.013182	0.00223821	2.02966	0.00383447
	871.25	0.00125282	0.200702	0.0249062	0.000636976	3.48798	0.0100576
	875.81	0.0050809	0.0982966	0.0142421	0.000804307	1.55101	0.00606463
	880.37	0.00359255	0.174187	0.0127449	0.000971638	2.16363	0.0053655
	884.93	0.0021042	0.196053	0.0215173	0.00300191	2.83897	0.010786
	889.49	0.00207175	0.163973	0.0122553	0.000491065	2.14696	0.00809087
	894.05	0.00212359	0.130211	0.0137709	0.00111407	1.53019	0.00629511
	898.62	0.00217543	0.152764	0.0092221	0.00051564	3.44409	0.00654862
	903.18	0.00467711	0.236713	0.0144638	0.00291171	1.91577	0.00441652
	907.74	0.0037205	0.213831	0.0273538	0.00530779	3.12271	0.00665889
	912.3	0.00236509	0.152513	0.0128578	0.00149838	1.59315	0.00846665
	916.86	0.00373227	0.153802	0.0202199	0.000576735	2.72619	0.0102944
	921.42	0.00161866	0.0868397	0.00763698	0.000383669	1.51192	0.00592626
	925.99	0.000996571	0.124223	0.00855009	0.000506691	2.28343	0.00417382
	930.55	0.00112233	0.135295	0.011935	0.000570633	2.10855	0.00763882
	935.11	0.00187852	0.117452	0.0135248	0.00116543	1.71303	0.00374141
	939.67	0.0026347	0.205169	0.0256802	0.0006245	1.98423	0.00557299
	944.23	0.00264885	0.148862	0.0194748	0.000627854	2.29039	0.00797374
	948.79	0.00363363	0.134638	0.0134456	0.0020654	2.05461	0.00539622
	953.35	0.00376635	0.117645	0.0168766	0.00350295	1.92956	0.00479418
	957.92	0.00270865	0.122876	0.01256	0.00271665	1.59235	0.00359151
	962.48	0.00196901	0.167349	0.0267796	0.00193035	3.04856	0.00793245
	967.04	0.00122937	0.166689	0.0282292	0.00167067	3.08451	0.00429063
	971.6	0.00250743	0.156897	0.0190356	0.00258296	2.49361	0.0081601
	976.16	0.00105291	0.124047	0.0193093	0.00143086	1.92325	0.00312347
	980.72	0.00395337	0.1432	0.0263555	0.0036769	2.51408	0.0245383
	985.28	0.00241813	0.157023	0.0150078	0.000626732	2.38057	0.00387187
	989.85	0.000882883	0.0895306	0.02118	0.00270177	1.89584	0.00338951
	994.41	0.00125168	0.164579	0.0216688	0.00170941	1.83606	0.00546072
	998.97	0.00302514	0.106381	0.0251391	0.000717045	2.88047	0.00689115
	1003.53	0.000906118	0.114186	0.015221	0.0020022	1.7482	0.00506016
	1008.09	0.00257285	0.0888365	0.0183	0.000609839	2.07788	0.00481416
	1012.65	0.00120573	0.097544	0.0227314	0.00102586	2.35656	0.00357683
	1017.22	0.00592102	0.0988906	0.00855801	0.00144187	2.30668	0.00407337
	1021.78	0.0034744	0.0731481	0.0158495	0.00120833	2.32803	0.00201698
	1026.34	0.00102778	0.0817427	0.0167368	0.00139672	2.32943	0.00322832
	1030.9	0.00140697	0.110495	0.00528826	0.00144187	2.956	0.00611032
	1035.46	0.00178615	0.0776102	0.00158414	0.000423369	2.31094	0.00377811
	1040.02	0.00229356	0.134743	0.00752601	0.000543639	1.99253	0.0026121
	1044.58	0.0031811	0.0648871	0.00504828	0.000974679	1.49825	0.00325421
	1049.15	0.00199214	0.0738641	0.00510593	0.00205215	1.77237	0.00340341
	1053.71	0.00272494	0.061339	0.00625465	0.00182999	2.44079	0.00404675
	1058.27	0.00255949	0.0785881	0.00349575	0.00162154	2.4753	0.00437268
	1062.83	0.0012068	0.107116	0.00286062	0.00106615	2.91308	0.00537208
	1067.39	0.000854892	0.0620431	0.00294305	0.000510754	2.35474	0.00420729
	1071.95	0.00188175	0.0913591	0.00390628	0.00417709	2.48722	0.00520523
	1076.51	0.0018999	0.0450172	0.00486951	0.00191538	1.71155	0.00293667
	1081.08	0.00332955	0.068032	0.00452392	0.0001675	1.74228	0.00476804
	1085.64	0.00269223	0.0586436	0.0101235	0.000638135	2.96217	0.00503754
	1090.2	0.00343549	0.0987451	0.00520414	0.00141894	2.81755	0.00528419
	1094.76	0.00296577	0.06676	0.00495556	0.00582534	2.28435	0.00487636
	1099.32	0.00329803	0.101264	0.0202989	0.000781728	2.88622	0.00348775
	1103.88	0.00360762	0.0542287	0.0082807	0.000557474	2.44443	0.00401807
	1108.45	0.00188055	0.0793149	0.0111242	0.0011914	1.8839	0.00321277
	1113.01	0.00219481	0.0687896	0.00930425	0.00142081	2.15422	0.00339251
	1117.57	0.00331239	0.063481	0.00448946	0.00165021	2.38007	0.00417059
	1122.13	0.00461707	0.114102	0.0190906	0.00141465	1.84212	0.00236139
	1126.69	0.00126314	0.114276	0.0186229	0.00279109	2.32216	0.00683348
	1131.25	0.00343029	0.114275	0.0105511	0.00230367	2.67571	0.00400251
	1135.81	0.00208197	0.132929	0.0118171	0.000493486	3.0086	0.00592845
	1140.38	0.0025601	0.103371	0.0202647	0.00171928	2.52624	0.00420935
	1144.94	0.000865132	0.105473	0.0163101	0.000439863	2.52339	0.0075493
	1149.5	0.00178723	0.124364	0.0234122	0.000559377	1.69732	0.00247169
	1154.06	0.00286417	0.0879431	0.027231	0.000678891	4.10909	0.012817
	1158.62	0.000833699	0.10848	0.0127198	0.000423882	1.83477	0.00363719
	1163.18	0.0033198	0.0802467	0.0236866	0.00222947	2.3647	0.00440186
	1167.74	0.00250319	0.15025	0.0214011	0.00158587	3.39839	0.00692423
	1172.31	0.0011409	0.103217	0.0150627	0.00231681	3.50659	0.00557481
	1176.87	0.00137929	0.149299	0.0153761	0.00304775	4.0114	0.00698038
	1181.43	0.00137107	0.12779	0.031483	0.00126194	3.5793	0.00765667
	1185.99	0.0015307	0.123834	0.0154914	0.000154078	3.77781	0.00988391
	1190.55	0.00152901	0.121606	0.0256843	0.0007774	6.62104	0.0109405
	1195.11	0.000845995	0.121647	0.025945	0.00114968	2.66086	0.00693928
	1199.67	0.000864589	0.0794013	0.0154116	0.000439587	2.40079	0.00392284
	1204.24	0.00235943	0.116054	0.013957	0.000559253	2.74251	0.0134384
	1208.8	0.00343532	0.0796036	0.0105806	0.00277653	3.12965	0.00443341
	1213.36	0.0045112	0.082805	0.0300743	0.00240815	5.37952	0.00933179
	1217.92	0.00303732	0.154196	0.0245165	0.00203977	2.66199	0.00692743
	1222.48	0.000826689	0.0725302	0.0274764	0.000821198	2.34162	0.00360661
	1227.04	0.00249055	0.171716	0.0570826	0.000219321	2.34711	0.00668659
	1231.61	0.00295531	0.183655	0.0836732	0.000305688	2.16806	0.0128758
	1236.17	0.00342008	0.105607	0.0993399	0.000392056	2.62043	0.0048445
	1240.73	0.00124716	0.23561	0.135023	0.000634097	3.54316	0.0100121
	1245.29	0.000825698	0.1176	0.076237	0.000419813	2.49643	0.00806991
	1249.85	0.00207466	0.13114	0.120126	0.000920453	2.4041	0.00742695
	1254.41	0.00104572	0.227587	0.144396	0.00142109	3.39803	0.00602225
	1258.97	0.0010051	0.128129	0.0821339	0.00420447	2.51469	0.0103196
	1263.54	0.000964484	0.136048	0.0890512	0.0013107	2.09278	0.00791119
	1268.1	0.000775886	0.0967143	0.069644	0.000864628	2.33687	0.00609337
	1272.66	0.00176585	0.0947365	0.089973	0.000418558	2.79438	0.00689624
	1277.22	0.00241909	0.114527	0.0969825	0.00184777	1.86461	0.00671325
	1281.78	0.00307232	0.184066	0.128936	0.00294419	1.86553	0.00733322
	1286.34	0.00103318	0.104772	0.105484	0.0040406	2.93048	0.00595003
	1290.9	0.0012843	0.163601	0.0974584	0.00174532	5.2151	0.00784458
	1295.47	0.000942705	0.0943082	0.0681452	0.000479304	2.06207	0.00658076
	1300.03	0.00384942	0.115441	0.08397	0.000594838	2.4868	0.0116386
	1304.59	0.00276776	0.129083	0.0713919	0.00175348	3.95734	0.0123856
	1309.15	0.000998014	0.136684	0.0567579	0.00560091	4.49151	0.0101024
	1313.71	0.00217064	0.167648	0.0715897	0.00137519	3.18982	0.00847707
	1318.27	0.00246153	0.179131	0.1207	0.000583454	3.12261	0.0118164
	1322.84	0.00206163	0.215748	0.0941747	0.000124457	3.56709	0.0100645
	1327.4	0.000977484	0.140555	0.103817	0.00100866	2.52969	0.00716476
	1331.96	0.00106183	0.171558	0.144983	0.00234626	2.91953	0.0122312
	1336.52	0.0021057	0.163975	0.095683	0.00133404	4.27352	0.00753806
	1341.08	0.00162377	0.141013	0.119511	0.00121697	3.34655	0.00797069
	1345.64	0.00114185	0.162628	0.100732	0.00155173	3.31864	0.00836952
	1350.2	0.00208932	0.105432	0.127986	0.00215226	3.80008	0.0137703
	1354.77	0.000968259	0.173253	0.0982842	0.000423369	2.86999	0.0103185
	1359.33	0.000678579	0.14553	0.102549	0.00411462	3.21947	0.01065
	1363.89	0.000388899	0.0597941	0.0468116	0.00113917	2.45891	0.00716855
	1368.45	0.000930606	0.185989	0.0409705	0.00126466	2.57231	0.0138062
	1373.01	0.000849133	0.1281	0.0162129	0.00415585	3.23617	0.0183624
	1377.57	0.000767661	0.0830941	0.0073748	0.00416955	2.61675	0.0046889
	1382.13	0.001367	0.168527	0.0159412	0.00418325	2.94843	0.0138375
	1386.7	0.00129273	0.11872	0.011091	0.00175677	3.83328	0.00992669
	1391.26	0.00212233	0.0949231	0.00645597	0.00218625	2.247	0.00552533
	1395.82	0.000953141	0.11099	0.011115	0.0021061	3.964	0.00964822
	1400.38	0.000405181	0.111442	0.0190265	0.00259367	3.36306	0.00917123
	1404.94	0.000151256	0.165553	0.0538871	0.00300834	2.87909	0.0144129
	1409.5	0.000245809	0.124845	0.0231317	0.000960649	1.59135	0.00826618
	1414.07	0.000340363	0.174795	0.0738947	0.00464813	5.28515	0.0201478
	1418.63	0.000783396	0.158711	0.0594474	0.00239733	2.55046	0.00533195
	1423.19	0.00111382	0.154821	0.0584841	0.000580556	2.81112	0.00677518
	1427.75	0.00144423	0.136583	0.0598732	0.00112044	4.88445	0.0201657
	1432.31	0.0016535	0.172338	0.0657155	0.00166032	3.69858	0.0157795
	1436.87	0.00186276	0.105872	0.0355551	0.000441528	3.9623	0.0116707
	1441.43	0.00263237	0.101309	0.0451042	0.00223766	4.96601	0.0093671
	1446	0.00340199	0.111918	0.0439267	0.00228467	3.31428	0.0113686
	1450.56	0.00111237	0.164514	0.0318284	0.00137716	5.32723	0.0194159
	1455.12	0.000923741	0.129038	0.0221602	0.000469662	2.95102	0.0162847
	1459.68	0.00114851	0.100765	0.0499736	0.00156078	4.959	0.015836
	1464.24	0.00360879	0.159961	0.0652451	0.000482939	2.40103	0.0142576
	1468.8	0.00606907	0.193017	0.0714915	0.000514585	3.77337	0.0145678
	1473.36	0.000915757	0.150462	0.0497272	0.000546231	2.62279	0.0132662
	1477.93	0.00220135	0.134938	0.0546727	0.000521783	2.51279	0.00985093
	1482.49	0.00302514	0.285717	0.0664368	0.000431308	3.31551	0.0253546
	1487.05	0.00220566	0.0973087	0.0350237	0.000340833	1.89855	0.0113496
	1491.61	0.00400571	0.190041	0.064858	0.00165445	4.2833	0.0129611
	1496.17	0.00388568	0.226334	0.0786921	0.00160488	3.94883	0.0185512
	1500.73	0.00186865	0.162194	0.0714793	0.00118386	2.51146	0.0109472
	1505.29	0.00309469	0.31991	0.117636	0.000733532	3.64192	0.0181298
	1509.86	0.00593472	0.180548	0.0681307	0.00144521	3.00167	0.0109506
	1514.42	0.00119632	0.14585	0.103693	0.000608252	4.00391	0.0137805
	1518.98	0.00239187	0.13442	0.0828972	0.00246391	3.13833	0.0173216
	1523.54	0.00264201	0.210238	0.0793482	0.000656038	3.7541	0.02117
	1528.1	0.00289215	0.219687	0.0503545	0.000625691	3.63575	0.0355402
	1532.66	0.00136658	0.145957	0.0527543	0.000595343	3.88996	0.0175761
	1537.23	0.0006003	0.158908	0.0397589	0.000556589	3.44694	0.0158587
	1541.79	0.00054868	0.133074	0.0362214	0.000581037	3.02896	0.0139618
	1546.35	0.00049706	0.163913	0.0240331	0.000614649	2.42721	0.0204676
	1550.91	0.0011601	0.150951	0.0588227	0.0035501	3.86339	0.029769
	1555.47	0.00420131	0.17636	0.0533838	0.0031345	2.83217	0.0168643
	1560.03	0.00123047	0.242554	0.0522756	0.0027189	4.29388	0.021692
	1564.59	0.00258347	0.0925055	0.0498991	0.00291165	2.39422	0.0115117
	1569.16	0.00079379	0.169501	0.0333157	0.0031044	2.5325	0.0116379
	1573.72	0.00148621	0.197793	0.0319528	0.00139257	1.73629	0.0189595
	1578.28	0.00217864	0.10855	0.021235	0.00138025	2.42855	0.0115222
	1582.84	0.00161258	0.110303	0.0120193	0.000481611	2.9742	0.0147145
	1587.4	0.00104651	0.124724	0.0165042	0.0016039	3.1447	0.0157085
	1591.96	0.00547215	0.152103	0.0143875	0.00272619	3.76777	0.00968934
	1596.52	0.00324579	0.178487	0.00740323	0.00299978	2.62601	0.0177946
	1601.09	0.00101942	0.17307	0.00874615	0.00051831	3.13636	0.0101412
	1605.65	0.0026347	0.151426	0.010538	0.00271406	3.14955	0.014363
	1610.21	0.00125553	0.200852	0.0044305	0.000654203	3.50224	0.0161692
	1614.77	0.000415895	0.110761	0.000307784	0.000432793	3.0308	0.00980529
	1619.33	0.00101867	0.113049	0.00507722	0.000517927	2.81925	0.0113784
	1623.89	0.00131615	0.146064	0.00926396	0.000875465	3.29519	0.0176881
	1628.46	0.000907312	0.0870463	0.00172611	0.001233	2.4675	0.0114016
	1633.02	0.00238415	0.102075	0.00725242	0.00151046	3.28384	0.0129971
	1637.58	0.00090374	0.143544	0.00311185	0.000459493	2.60158	0.0127766
	1642.14	0.000886292	0.138349	0.0062383	0.0027122	2.48388	0.00757923
	1646.7	0.00262635	0.126745	0.00748537	0.00234988	2.75262	0.0087231
	1651.26	0.00436641	0.0836811	0.00743497	0.00133785	2.8423	0.00876245
	1655.82	0.00551861	0.0854678	0.00264767	0.000459493	2.50812	0.00678198
	1660.39	0.0066708	0.131956	0.00440631	0.00460256	3.65957	0.00708664
	1664.95	0.00107424	0.0604724	0.00480244	0.00302837	3.07421	0.00768648
	1669.51	0.00352082	0.0763287	0.00863108	0.00145419	3.50981	0.0102715
	1674.07	0.00109124	0.0867899	0.00992294	0.00333939	3.22239	0.0102843
	1678.63	0.00179405	0.054857	0.00497787	0.00220685	2.94922	0.00819215
	1683.19	0.00249685	0.0766647	0.00161661	0.00158185	3.46237	0.00771933
	1687.75	0.00206596	0.0371027	0.00183231	0.000489692	3.3017	0.0073958
	1692.32	0.00401099	0.0496717	0.00404286	0.000459795	2.64678	0.00394534
	1696.88	0.00102702	0.0241216	0.000898846	0.000522172	2.34496	0.00681082
	1701.44	0.00192091	0.0381699	0.0053833	0.00045531	1.7748	0.00437576
	1706	0.00211529	0.0168946	0.000820563	0.00446428	2.71556	0.00605402
	1710.56	0.00230968	0.0473672	0.000389331	0.00237925	2.69376	0.00657687
	1715.12	0.00120049	0.0593741	0.00102701	0.00061037	2.859	0.00984701
	1719.69	0.00187696	0.0301202	0.00166469	0.000444895	2.52162	0.00549742
	1724.25	0.00199483	0.0485377	0.00224688	0.00284589	2.30946	0.00389492
	1728.81	0.00171428	0.0479868	0.00195384	0.00300697	2.23356	0.00268819
	1733.37	0.00143373	0.0807095	0.0019912	0.00316804	2.60143	0.00550431
	1737.93	0.00411464	0.0567217	0.00494832	0.00276326	3.0591	0.00872972
	1742.49	0.00199888	0.060101	0.00320869	0.00204253	2.24351	0.00731834
	1747.05	0.00157465	0.0560835	0.00284957	0.0013218	2.71881	0.00560147
	1751.62	0.00115042	0.0914964	0.00809742	0.00547777	2.7719	0.00562132
	1756.18	0.000497863	0.3803	0.018364	0.00566003	3.23482	0.0068192
	1760.74	0.00148376	0.342532	0.00476162	0.00688353	2.20751	0.00371733
	1765.3	0.00317771	0.593979	0.0127099	0.00579365	2.71501	0.00542887
	1769.86	0.00317771	0.317024	0.00964477	0.00238403	1.54689	0.00275489
B. sinensis (ZS1)	0	0.00405945	0.364704	0.0448095	0.00167665	2.79204	0.0215348
	4.56	0.00480577	0.219515	0.00540048	0.00147247	2.42141	0.0257229
	9.12	0.00128192	0.149275	0.00836456	0.000651772	3.62763	0.0279705
	13.68	0.00645288	0.264906	0.00874594	0.00067203	3.3308	0.0154891
	18.25	0.0013616	0.143661	0.00748581	0.000692287	4.18544	0.0211513
	22.81	0.00253537	0.11178	0.010909	0.000600955	2.91306	0.0165038
	27.37	0.00157613	0.198619	0.0143321	0.000801358	3.33395	0.0324636
	31.93	0.00500314	0.147962	0.00601685	0.00594679	3.66554	0.0204355
	36.49	0.00426024	0.150813	0.00797278	0.00478503	3.3627	0.0106473
	41.05	0.00351733	0.155074	0.0106995	0.00362327	3.27478	0.0154537
	45.62	0.00730752	0.230151	0.0209058	0.000837687	5.12422	0.0155274
	50.18	0.00139181	0.125917	0.0262395	0.00307541	3.08483	0.0104446
	54.74	0.00523791	0.121372	0.0259042	0.0026095	2.61073	0.00741945
	59.3	0.00796199	0.0999553	0.0257937	0.000597881	2.99006	0.0125191
	63.86	0.0106861	0.176324	0.0291375	0.000807812	3.36989	0.00942729
	68.42	0.00172797	0.170503	0.047667	0.000122973	4.1357	0.00934814
	72.98	0.00540166	0.197905	0.0242042	0.000118212	3.67569	0.009168
	77.55	0.00722137	0.13617	0.0340406	0.000827812	4.15681	0.00937649
	82.11	0.00315067	0.160998	0.0299549	0.0007468	2.67012	0.00563901
	86.67	0.00324385	0.120274	0.045601	0.000768885	3.81861	0.00923694
	91.23	0.00538884	0.163847	0.0519111	0.00222572	3.7358	0.00886042
	95.79	0.00150566	0.127983	0.0338	0.00588842	2.79836	0.00840828
	100.35	0.00133785	0.163104	0.0437781	0.00181808	2.55874	0.00513617
	104.91	0.00131993	0.148287	0.0425139	0.00179374	2.12929	0.00714071
	109.48	0.00390176	0.269016	0.0726051	0.00247192	3.98021	0.00793565
	114.04	0.00159987	0.177549	0.0482426	0.000813427	3.214	0.00781744
	118.6	0.00149587	0.163963	0.0343487	0.00203284	2.8718	0.00783144
	123.16	0.00164955	0.216893	0.0378774	0.0050479	4.17792	0.011803
	127.72	0.00135759	0.260185	0.0388447	0.00184491	2.3441	0.00829219
	132.28	0.00427778	0.0951684	0.0315607	0.00189262	1.70491	0.00403944
	136.85	0.0014278	0.172119	0.0437879	0.00194033	3.07577	0.0109639
	141.41	0.00491651	0.163786	0.0450581	0.00238777	2.02223	0.00704062
	145.97	0.00275231	0.177484	0.0657193	0.00283522	2.13561	0.00850913
	150.53	0.0049241	0.241466	0.0450329	0.00114383	4.07679	0.0145156
	155.09	0.00709589	0.181924	0.103317	0.000910054	3.78748	0.0100513
	159.65	0.00496495	0.127609	0.147423	0.000676274	2.9938	0.00835649
	164.21	0.00283401	0.249597	0.137606	0.00179545	2.55204	0.00853111
	168.78	0.00423755	0.195756	0.188433	0.000654814	2.59711	0.011688
	173.34	0.00262661	0.2326	0.139077	0.00101753	2.87433	0.0127823
	177.9	0.00101567	0.127991	0.0984753	0.00138025	1.96574	0.00567192
	182.46	0.00316076	0.15547	0.19665	0.000749191	2.551	0.00848596
	187.02	0.00613598	0.225412	0.134845	0.000114675	3.19366	0.00869155
	191.58	0.00325812	0.216331	0.225356	0.00105498	4.74572	0.00954267
	196.14	0.00166546	0.248589	0.17175	0.00199529	4.95521	0.0171494
	200.71	0.0037947	0.168991	0.155101	0.00451041	2.5822	0.012077
	205.27	0.00297648	0.355136	0.104585	0.00306613	2.19795	0.00750687
	209.83	0.00153752	0.349341	0.138799	0.00339737	3.27868	0.0182475
	214.39	0.00350485	0.125485	0.102998	0.00140299	3.87252	0.011406
	218.95	0.00370654	0.224841	0.133789	0.000372009	2.93113	0.0238258
	223.51	0.00633521	0.263699	0.149079	0.000583022	4.18451	0.0154574
	228.08	0.00551975	0.215994	0.135063	0.000794035	4.1243	0.0143462
	232.64	0.00544046	0.294286	0.125474	0.00224704	3.70399	0.011254
	237.2	0.00734256	0.204092	0.0847916	0.000841703	3.50433	0.0124233
	241.76	0.00661532	0.216482	0.0516017	0.00188756	3.48024	0.0166515
	246.32	0.00588809	0.221751	0.0761811	0.00293341	3.0205	0.00718193
	250.88	0.00497574	0.138881	0.070463	0.0020551	3.71435	0.015044
	255.44	0.00322618	0.181307	0.0886264	0.000764698	4.16886	0.0191627
	260.01	0.00116108	0.168541	0.0654347	0.00157786	3.05157	0.0156039
	264.57	0.00371119	0.288997	0.0583925	0.00529449	4.43639	0.00694416
	269.13	0.00306586	0.195748	0.0989112	0.00359775	3.12641	0.00972797
	273.69	0.00300061	0.214535	0.0709293	0.001901	3.76242	0.00952094
	278.25	0.00178605	0.193328	0.0859733	0.00394654	5.42614	0.0202618
	282.81	0.00437642	0.191259	0.0681265	0.00407036	2.88765	0.0134641
	287.37	0.00298722	0.138569	0.0652178	0.00240365	2.98467	0.0140495
	291.94	0.00159801	0.214487	0.0908803	0.00489019	5.13222	0.0178496
	296.5	0.0032834	0.201266	0.0831196	0.000778262	3.56814	0.0117541
	301.06	0.00232603	0.176684	0.068356	0.00239609	2.88203	0.00984101
	305.62	0.00187324	0.153472	0.0706925	0.000779991	4.82928	0.0125835
	310.18	0.00142046	0.19454	0.092461	0.00112163	3.15266	0.0123952
	314.74	0.00230968	0.187221	0.0667689	0.00146327	2.78743	0.00789241
	319.31	0.0125922	0.293492	0.0918078	0.00168601	4.14775	0.0114475
	323.87	0.00716119	0.223091	0.064723	0.00190874	3.00265	0.0164243
	328.43	0.00173013	0.293729	0.055726	0.001212	4.80955	0.0190233
	332.99	0.00243094	0.16928	0.0607588	0.000515261	2.6744	0.0152119
	337.55	0.00313176	0.188928	0.0629348	0.00291274	2.12709	0.00697668
	342.11	0.00147668	0.258777	0.0574248	0.00181453	3.61395	0.0123702
	346.67	0.00302205	0.212215	0.0562352	0.000716313	4.38611	0.0184421
	351.24	0.0047719	0.240273	0.0780088	0.000737385	4.29272	0.0184782
	355.8	0.00334068	0.213216	0.0406959	0.00166614	2.34626	0.0134939
	360.36	0.00190947	0.290233	0.0664074	0.0025949	5.23621	0.0246618
	364.92	0.00506026	0.2327	0.0531599	0.00159262	4.81701	0.0107523
	369.48	0.00116108	0.198707	0.0326255	0.000590331	2.78202	0.0360796
	374.04	0.000454105	0.183533	0.0428798	0.00231418	3.14951	0.0239487
	378.6	0.00196829	0.281295	0.0641272	0.000885202	4.67471	0.0243099
	383.17	0.0040887	0.209271	0.0438556	0.00168873	3.61499	0.0301517
	387.73	0.00403665	0.323904	0.0587705	0.00190293	4.85176	0.0175965
	392.29	0.00398461	0.268533	0.027808	0.00164574	3.92677	0.022195
	396.85	0.00456535	0.224018	0.024693	0.00139881	2.81551	0.0167083
	401.41	0.00120258	0.227189	0.0257607	0.00163426	4.1016	0.0138526
	405.97	0.00389234	0.226722	0.0247332	0.00160763	3.11959	0.0278774
	410.53	0.00430404	0.324188	0.0326748	0.00102018	4.90988	0.0276665
	415.1	0.00542846	0.214483	0.0243317	0.00478657	4.56621	0.023927
	419.66	0.0055945	0.260767	0.0364227	0.00231066	5.63417	0.0311623
	424.22	0.00163781	0.345249	0.0258294	0.000975841	7.71306	0.034306
	428.78	0.0046522	0.162298	0.0127704	0.000767547	2.96137	0.0150119
	433.34	0.00235943	0.176213	0.031473	0.000559253	2.97957	0.0203513
	437.9	0.009623	0.207689	0.0328536	0.0016002	4.14017	0.0234744
	442.47	0.00119529	0.307548	0.0360429	0.00264115	3.39901	0.019611
	447.03	0.00438911	0.18999	0.0340572	0.000678235	5.2142	0.0309696
	451.59	0.00257061	0.162489	0.0281336	0.000609309	3.29504	0.0326353
	456.15	0.00260685	0.138193	0.0254087	0.00268537	3.67856	0.0167569
	460.71	0.00118602	0.263337	0.021983	0.00289168	4.5779	0.0171305
	465.27	0.000661095	0.51108	0.0122099	0.00219706	4.9036	0.025961
	469.83	0.00151226	0.188503	0.0222958	0.00139494	2.80199	0.0155719
	474.4	0.00250107	0.130992	0.0249767	0.000592827	2.48818	0.0152628
	478.96	0.00188153	0.182457	0.0219135	0.00297346	3.7708	0.01738
	483.52	0.00126199	0.17111	0.0173094	0.00171499	4.44491	0.0248916
	488.08	0.00130449	0.311764	0.0149514	0.00310673	4.43412	0.0117781
	492.64	0.00134699	0.186319	0.0122485	0.00297636	3.78328	0.0192781
	497.2	0.00154613	0.209637	0.0124709	0.00341639	3.21153	0.0124123
	501.76	0.00179534	0.226243	0.0209362	0.00243979	3.85175	0.0128461
	506.33	0.00187577	0.287675	0.0103126	0.0025491	3.35144	0.0311032
	510.89	0.00131615	0.146064	0.0173764	0.00107802	3.22311	0.00734998
	515.45	0.00246358	0.166717	0.00690414	0.0002378	2.85214	0.0108239
	520.01	0.00182137	0.214583	0.014691	0.000926049	6.40952	0.0184369
	524.57	0.00105291	0.161478	0.00416628	0.00322207	4.37892	0.0325345
	529.13	0.00143972	0.216863	0.00421791	0.000732002	3.70937	0.0294026
	533.7	0.00116402	0.210352	0.0117804	0.00257206	4.08226	0.0146275
	538.26	0.00202386	0.143655	0.00919481	0.00251891	2.7624	0.0123353
	542.82	0.0028837	0.242943	0.010153	0.00182694	4.25325	0.0166591
	547.38	0.0018142	0.196374	0.0137013	0.000922401	4.36291	0.00981465
	551.94	0.00183992	0.12124	0.010772	0.000725195	3.02905	0.0104547
	556.5	0.00186564	0.156032	0.0102569	0.00077168	5.81537	0.0185594
	561.06	0.00142087	0.134583	0.0105	0.000818166	4.2324	0.0143229
	565.63	0.000976099	0.100318	0.00336101	0.000496283	2.08669	0.00902873
	570.19	0.00212381	0.0663389	0.00222259	0.000877183	1.93366	0.00473124
	574.75	0.00432638	0.118959	0.0139828	0.00402382	3.55274	0.0123921
	579.31	0.00421786	0.163297	0.0030972	0.00610389	5.74411	0.023718
	583.87	0.00273451	0.103132	0.0135565	0.000648159	3.99485	0.0135719
	588.43	0.00109995	0.132597	0.013392	0.00149479	3.52923	0.0103663
	592.99	0.00108694	0.159266	0.00430095	0.002583	2.48801	0.00284505
	597.56	0.00238981	0.175298	0.0134011	0.00367122	5.16224	0.0243589
	602.12	0.00369269	0.207524	0.0121171	0.00233946	5.61193	0.0183275
	606.68	0.0013483	0.0832731	0.00533513	0.00183229	4.39585	0.0124715
	611.24	0.00329807	0.0536861	0.00551082	0.00172134	2.7087	0.00857188
	615.8	0.00255376	0.0991081	0.00651497	0.00161039	1.87389	0.00454944
	620.36	0.00180944	0.0919659	0.00623047	0.00194753	3.12294	0.0170529
	624.93	0.00278322	0.0666852	0.00727763	0.00228467	2.99312	0.0102858
	629.49	0.00375699	0.134525	0.00334526	0.00349425	3.03653	0.00916675
	634.05	0.0017885	0.126085	0.0117652	0.0051151	5.99613	0.0172117
	638.61	0.000610689	0.081624	0.00808656	0.00168418	3.42562	0.00930025
	643.17	0.00146415	0.174498	0.00278545	0.00198972	4.57009	0.0168655
	647.73	0.000684866	0.115264	0.00496633	0.00170563	4.14434	0.0155529
	652.29	0.000605003	0.0801413	0.00657893	0.000330514	2.18722	0.00589947
	656.86	0.000525139	0.118498	0.00534367	0.00132087	3.39331	0.0127231
	661.42	0.00114469	0.11921	0.00570534	0.00173261	2.69197	0.0149841
	665.98	0.00157793	0.205318	0.00300192	0.00214434	4.91672	0.0165235
	670.54	0.00151226	0.205045	0.00753736	0.00334155	3.4893	0.0153079
	675.1	0.00232812	0.137675	0.00978183	0.000762207	3.33928	0.00680187
	679.66	0.00314398	0.094531	0.00278841	0.00199183	4.38796	0.00946421
	684.22	0.00109038	0.0956654	0.00431456	0.000554388	2.4738	0.00589887
	688.79	0.00328617	0.156711	0.00250152	0.00290546	4.76022	0.00849047
	693.35	0.00548196	0.194625	0.00806483	0.00167965	3.56988	0.00733372
	697.91	0.00124941	0.104494	0.00366039	0.000635246	2.26842	0.00610503
	702.47	0.00322061	0.108089	0.00773771	0.000715582	5.07607	0.00810529
	707.03	0.00519181	0.116869	0.00543329	0.000790573	4.54356	0.00605788
	711.59	0.00469906	0.130743	0.0119827	0.000865564	4.2205	0.0083185
	716.15	0.00420632	0.145238	0.00876655	0.00137945	4.55159	0.0106086
	720.72	0.00320565	0.152711	0.0119531	0.00189333	2.47655	0.0051056
	725.28	0.00220498	0.133168	0.0121225	0.00127841	4.7996	0.0165469
	729.84	0.00191561	0.148389	0.00985536	0.000663483	3.70435	0.0100206
	734.4	0.00162624	0.0982156	0.0114465	0.000702381	4.2286	0.00936545
	738.96	0.00312738	0.125922	0.00576905	0.000741279	3.83018	0.00865084
	743.52	0.00271445	0.159469	0.010857	0.000643403	3.38078	0.00949645
	748.08	0.00155658	0.181259	0.0101568	0.00476341	3.77436	0.00896431
	752.65	0.00296456	0.159046	0.00759825	0.00211919	3.89878	0.00554711
	757.21	0.0015341	0.142985	0.0163138	0.00173778	4.5189	0.00937036
	761.77	0.00129031	0.0990945	0.0110702	0.00394857	2.67278	0.00517887
	766.33	0.000578028	0.13761	0.0108705	0.000785225	2.75115	0.00889412
	770.89	0.0004387	0.107638	0.00508194	0.000469977	2.08019	0.00467804
	775.45	0.00110171	0.122265	0.00662282	0.00149718	3.23929	0.00576784
	780.02	0.00326891	0.0982873	0.00916105	0.00186542	5.16051	0.0170223
	784.58	0.00164366	0.222861	0.00903649	0.00223367	3.56899	0.0103264
	789.14	0.0012843	0.0986333	0.0156365	0.00144733	3.65413	0.00582719
	793.7	0.00118307	0.10695	0.013157	0.000660983	3.23192	0.00907518
	798.26	0.00108183	0.0904778	0.0153941	0.00331057	2.79019	0.00471969
	802.82	0.00536974	0.129798	0.0248996	0.000829768	4.47659	0.00541102
	807.38	0.00323617	0.114723	0.0106995	0.00222837	4.48777	0.0117329
	811.95	0.00110259	0.0741264	0.00889337	0.00242567	2.62922	0.00538759
	816.51	0.00118706	0.139852	0.0187207	0.00262297	3.37516	0.00870089
	821.07	0.00374875	0.12466	0.00512003	0.000888561	4.24632	0.0112847
	825.63	0.00378481	0.111035	0.00644463	0.00111225	1.84281	0.0059569
	830.19	0.0021087	0.0754982	0.00338498	0.00133594	2.39123	0.00703408
	834.75	0.00132246	0.0617912	0.00591213	0.00404696	2.34223	0.00623116
	839.32	0.0013738	0.141192	0.00825849	0.000698489	3.13886	0.00743215
	843.88	0.00227941	0.110666	0.00202162	0.000540287	2.61735	0.0116841
	848.44	0.00192869	0.11324	0.00752437	0.000769996	4.68144	0.00808226
	853	0.00157797	0.0876741	0.00291087	0.000999705	2.33647	0.00564888
	857.56	0.00404137	0.164861	0.00612195	0.00689317	2.32862	0.00664488
	862.12	0.00339689	0.134335	0.0104484	0.00228124	3.23243	0.0120725
	866.68	0.000727083	0.125427	0.00735842	0.0023415	1.70042	0.00444105
	871.25	0.00357634	0.11171	0.0132336	0.00240176	2.63101	0.0102437
	875.81	0.0017113	0.139586	0.0157701	0.00101973	3.81841	0.00789993
	880.37	0.0011924	0.0711668	0.0166943	0.000821273	2.06489	0.00868291
	884.93	0.000673504	0.0778633	0.0136956	0.0021267	1.86533	0.00755863
	889.49	0.00150075	0.123463	0.0321479	0.00183986	3.13445	0.0102144
	894.05	0.0011428	0.0893275	0.0133266	0.00155302	3.62127	0.011967
	898.61	0.00179504	0.175599	0.017099	0.00224923	2.54772	0.0222102
	903.18	0.00244728	0.114136	0.0273699	0.00349136	1.57769	0.00776522
	907.74	0.00144575	0.0853384	0.0190873	0.000735068	2.7453	0.0103447
	912.3	0.00175653	0.0964797	0.0186791	0.000893081	3.08566	0.0125684
	916.86	0.00344373	0.125491	0.0162479	0.000816264	3.19891	0.00392202
	921.42	0.00234884	0.113833	0.0142373	0.000843726	3.56656	0.00521243
	925.98	0.00125396	0.0568763	0.0126906	0.00273879	2.48375	0.00306335
	930.55	0.00305631	0.05664	0.00665999	0.00463386	1.70911	0.00590809
	935.11	0.00485866	0.0730339	0.0179786	0.00326293	2.54356	0.00386516
	939.67	0.00117292	0.0692344	0.00705093	0.00159396	2.69558	0.0102351
	944.23	0.000866766	0.0452386	0.00699125	0.000440694	2.26676	0.00468913
	948.79	0.00151321	0.0406764	0.00532774	0.000484783	1.6563	0.00246208
	953.35	0.00342252	0.0656657	0.00144464	0.000528871	2.99759	0.00344884
	957.91	0.00304067	0.0914248	0.00706526	0.000720726	3.15702	0.00915322
	962.48	0.00540808	0.0812926	0.00228275	0.000835693	4.12962	0.00745766
	967.04	0.00215796	0.047006	0.0044975	0.00222296	3.24691	0.00526692
	971.6	0.000888579	0.046377	0.00867728	0.00196344	2.00306	0.00465203
	976.16	0.00170241	0.0958341	0.0128571	0.00520966	4.4802	0.00861561
	980.72	0.0014595	0.0602142	0.00652478	0.000742062	4.54603	0.0073863
	985.28	0.0022989	0.0574012	0.00809403	0.00145645	3.34028	0.00504978
	989.84	0.00143972	0.1086	0.0123521	0.000732002	5.16073	0.00326589
	994.41	0.00357247	0.0755411	0.0142888	0.00509659	4.48522	0.00871928
	998.97	0.0015496	0.133836	0.0140908	0.00342406	3.72124	0.00757181
	1003.53	0.002941	0.0884279	0.0216227	0.000697101	3.00065	0.00813528
	1008.09	0.00429771	0.102099	0.0138901	0.000664112	2.78189	0.00433076
	1012.65	0.00364275	0.0770271	0.0215484	0.00122892	4.03138	0.0139297
	1017.21	0.00235517	0.0688903	0.0113244	0.00179374	3.46453	0.00944447
	1021.78	0.00106758	0.0761513	0.0151914	0.000542797	2.95832	0.00857055
	1026.34	0.00138344	0.121377	0.019686	0.00188004	3.1926	0.00724281
	1030.9	0.0018457	0.149318	0.02816	0.00093842	7.1427	0.0138508
	1035.46	0.00108013	0.0918127	0.0114862	0.000844206	3.23033	0.00772863
	1040.02	0.00156414	0.125385	0.00886742	0.000749991	3.12475	0.00798015
	1044.58	0.00204814	0.151695	0.0207282	0.00104135	3.98975	0.0110803
	1049.14	0.00513316	0.139009	0.0149877	0.00079321	3.14601	0.0100738
	1053.71	0.00116303	0.1084	0.0201341	0.000591327	2.74889	0.0103518
	1058.27	0.000507267	0.137798	0.0229855	0.000587857	2.87082	0.00887838
	1062.83	0.00202497	0.120458	0.0171751	0.000519848	2.27046	0.00553135
	1067.39	0.00421786	0.198353	0.0195583	0.00174208	2.63194	0.00917248
	1071.95	0.00122175	0.120554	0.0242886	0.00166032	2.71211	0.00980821
	1076.51	0.00502528	0.19038	0.0178107	0.00077654	3.07291	0.00826264
	1081.07	0.00313397	0.127683	0.0143649	0.000532488	2.28608	0.00877336
	1085.64	0.00124266	0.114122	0.0195976	0.00168873	3.06788	0.00932538
	1090.2	0.00125168	0.149176	0.0120247	0.00276577	2.55269	0.00786377
	1094.76	0.00113808	0.10763	0.0144408	0.00251475	2.2499	0.00754733
	1099.32	0.00338674	0.159268	0.0135895	0.000523342	3.12635	0.00988035
	1103.88	0.000778961	0.0779273	0.0110844	0.00032704	1.94666	0.00638944
	1108.44	0.0041637	0.175042	0.0115071	0.000130739	2.97549	0.0269485
	1113	0.00222789	0.0868649	0.0142458	0.000528074	2.48783	0.00924451
	1117.57	0.000935662	0.0731368	0.0133142	0.000475723	3.68753	0.00685822
	1122.13	0.0012551	0.178757	0.0107681	0.000638135	3.62461	0.0061328
	1126.69	0.000980963	0.0646085	0.0109356	0.000498756	2.14464	0.00479329
	1131.25	0.00120291	0.157147	0.0120135	0.00121754	2.78913	0.00571809
	1135.81	0.00142486	0.070471	0.0195433	0.00193632	3.36009	0.00895174
	1140.37	0.00604059	0.143504	0.0157511	0.00249491	3.37371	0.00865034
	1144.94	0.00464026	0.0909577	0.00847788	0.00211688	2.86918	0.00664502
	1149.5	0.00127954	0.0842735	0.00703465	0.00173885	3.57663	0.00535895
	1154.06	0.00215855	0.0534549	0.00834152	0.000705511	3.075	0.0048429
	1158.62	0.00303755	0.0622945	0.0121493	0.00312904	2.96895	0.00840236
	1163.18	0.00141552	0.0748899	0.0104761	0.00176504	3.17666	0.00589301
	1167.74	0.0013295	0.11309	0.0107387	0.00291378	3.23467	0.00620342
	1172.3	0.00284764	0.0638438	0.0147993	0.00406253	3.1225	0.00532834
	1176.87	0.00415228	0.067591	0.00693813	0.00278854	2.43623	0.00242227
	1181.43	0.00492959	0.0682549	0.00938493	0.000631813	3.05075	0.00607204
	1185.99	0.00570691	0.0566027	0.000465242	0.000654203	2.95657	0.00628722
	1190.55	0.00470272	0.0726439	0.00492145	0.000726696	3.41153	0.00523777
	1195.11	0.00255067	0.0701894	0.00592669	0.00161595	3.48847	0.00539524
	1199.67	0.00109038	0.0524381	0.0110352	0.000554388	2.81894	0.00513765
	1204.23	0.00046902	0.0599893	0.0135209	0.00191263	3.10869	0.00908789
	1208.8	0.000134045	0.0447078	0.0111541	0.000533298	2.60398	0.00842057
	1213.36	0.0005636	0.0665317	0.00547417	0.00212779	3.46789	0.0111062
	1217.92	0.00127954	0.0601595	0.00293882	0.00372229	2.65789	0.0076419
	1222.48	0.00276001	0.0548437	0.00509138	0.00284315	2.8671	0.00628722
	1227.04	0.00192276	0.0924682	0.0135336	0.00455362	3.29441	0.00805286
	1231.6	0.00235569	0.0463771	0.00304718	0.00626409	3.91691	0.00559015
	1236.17	0.00278862	0.0518581	0.00714732	0.00332242	3.54602	0.00816755
	1240.73	0.00260493	0.0308953	0.00580688	0.000380745	1.54035	0.00352845
	1245.29	0.00242124	0.0511979	0.00446644	0.00249417	3.16906	0.00650051
	1249.85	0.00196675	0.0551623	0.0036737	0.00490404	3.77627	0.0100668
	1254.41	0.00151226	0.0809954	0.000546799	0.00334155	4.92689	0.00923694
	1258.97	0.00434709	0.056314	0.00726365	0.00179545	3.47697	0.0110677
	1263.53	0.00212233	0.0381151	0.00340686	0.00134458	3.03565	0.00414385
	1268.1	0.00135892	0.0634948	0.00118933	0.00300273	3.96628	0.00972347
	1272.66	0.0023151	0.0474784	0.00149893	0.00422092	3.70655	0.00565045
	1277.22	0.0017761	0.0412645	0.000401562	0.00242495	2.83838	0.00523283
	1281.78	0.00123709	0.0561113	0.0013546	0.00062898	3.75169	0.00539707
	1286.34	0.000955123	0.0642123	0.00230764	0.000485618	2.88443	0.00466703
	1290.9	0.00142888	0.0320353	0.00160942	0.00147192	2.24645	0.00383623
	1295.46	0.00226892	0.095695	0.000925746	0.00503653	2.30808	0.00609157
	1300.03	0.00272339	0.0415459	0.0013816	0.00215378	2.73769	0.0040823
	1304.59	0.00317786	0.0411673	0.00183745	0.00131253	2.36263	0.00337085
	1309.15	0.00115427	0.0460437	0.00338165	0.00353227	3.21362	0.00443141
	1313.71	0.0012855	0.0372211	0.00838794	0.00174695	3.64073	0.00358912
	1318.27	0.00230788	0.0546839	0.00259948	0.00237739	2.5294	0.00281618
	1322.83	0.00359334	0.0480426	0.000955813	0.000555266	3.42863	0.00590822
	1327.4	0.00101045	0.0458316	0.0034793	0.00137317	2.33417	0.00282118
	1331.96	0.00107521	0.0541118	0.00339224	0.00146117	2.56847	0.00550163
	1336.52	0.00113996	0.0470309	0.00216871	0.00154916	3.3465	0.00457542
	1341.08	0.00114469	0.0409673	0.00570534	0.00350295	3.17155	0.0071916
	1345.64	0.00111115	0.062459	0.00216334	0.00154533	2.9625	0.00396873
	1350.2	0.0010776	0.0532962	0.0037105	0.000547888	3.33279	0.00282058
	1354.76	0.00369278	0.0601113	0.00213517	0.000599226	3.78449	0.0062676
	1359.33	0.00567515	0.0947689	0.00703465	0.000650563	3.20254	0.00826215
	1363.89	0.00260915	0.063485	0.00293882	0.001653	3.43885	0.0080665
	1368.45	0.00249685	0.0766647	0.00460592	0.000591826	3.75591	0.00568774
	1373.01	0.00429571	0.0788734	0.00366039	0.000635246	4.37354	0.00784953
	1377.57	0.00609456	0.0898448	0.0043214	0.000647493	3.55468	0.00552698
	1382.13	0.00129759	0.0641766	0.00580094	0.00065974	4.23402	0.00792573
	1386.69	0.00109995	0.0438768	0.000962676	0.00149479	3.63162	0.00767845
	1391.26	0.00419266	0.0777666	0.000341797	0.000538696	3.65195	0.00527893
	1395.82	0.00261607	0.103667	0.00545224	0.000155574	5.00937	0.00702358
	1400.38	0.00267761	0.102693	0.000451352	0.000634671	4.28114	0.00914967
	1404.94	0.00171557	0.0504892	0.00398628	0.00312785	2.1889	0.00334966
	1409.5	0.00372003	0.0791019	0.00679659	0.00153646	3.74685	0.00749783
	1414.06	0.00269735	0.0618388	0.00198068	0.00111407	2.57815	0.00243194
	1418.62	0.00121637	0.0668105	0.00731208	0.00372229	3.5413	0.007005
	1423.19	0.00254628	0.0765597	0.00164861	0.000603541	3.57297	0.0037286
	1427.75	0.00415228	0.0762168	0.0114755	0.00171499	3.48635	0.00682723
	1432.31	0.00135227	0.0983065	0.0116018	0.00298802	3.83398	0.00873174
	1436.87	0.00395337	0.0709231	0.00352011	0.000610901	3.29626	0.00482255
	1441.43	0.0011334	0.0576057	0.00681335	0.000113862	3.00624	0.00692287
	1445.99	0.00240158	0.124251	0.00615532	0.000389127	4.19787	0.00605694
	1450.56	0.0018407	0.0694222	0.00471778	0.00116616	2.19974	0.00643966
	1455.12	0.00173539	0.0970463	0.00427501	0.000997473	2.90739	0.00953366
	1459.68	0.00163008	0.149702	0.00310113	0.000828789	3.18033	0.00568912
	1464.24	0.00363827	0.102437	0.00148446	0.00230499	3.56581	0.0044396
	1468.8	0.00365623	0.100612	0.0119975	0.000886726	4.06065	0.00446151
	1473.36	0.00363395	0.0937973	0.00853852	0.00228457	3.13718	0.00813094
	1477.92	0.00361166	0.10399	0.0118512	0.00515251	4.88385	0.00646408
	1482.49	0.00477319	0.109443	0.0149544	0.00271406	3.4782	0.00407244
	1487.05	0.00593472	0.100573	0.00693915	0.0021664	2.66336	0.00501083
	1491.61	0.00255507	0.138706	0.00899595	0.00161874	3.23349	0.00623614
	1496.17	0.00126314	0.0987345	0.0101884	0.00279109	3.32031	0.00440848
	1500.73	0.0041637	0.102376	0.00500732	0.00116902	3.00792	0.0090547
	1505.29	0.00506028	0.1089	0.0201962	0.00183844	4.31318	0.00554403
	1509.85	0.00595685	0.108653	0.0142822	0.00410997	3.11326	0.00773459
	1514.42	0.0041637	0.100646	0.0102071	0.00171971	4.09105	0.00750862
	1518.98	0.00122828	0.136312	0.00738369	0.00166918	2.74255	0.00685925
	1523.54	0.00298849	0.116521	0.00479727	0.00189333	2.67525	0.0060782
	1528.1	0.00417903	0.0888621	0.0135066	0.000645772	3.27143	0.00687123
	1532.66	0.00260685	0.0999789	0.00855404	0.00165154	2.86358	0.00551407
	1537.22	0.0015106	0.113948	0.00985675	0.000768044	4.25851	0.00790856
	1541.79	0.00140171	0.126812	0.00842623	0.00190486	5.89407	0.00733843
	1546.35	0.00327252	0.112995	0.011522	0.000730802	5.81152	0.0130466
	1550.91	0.00129515	0.101237	0.00579005	0.000522581	4.71385	0.00881507
	1555.47	0.002245	0.0806896	0.00811773	0.0015673	2.63948	0.0058367
	1560.03	0.00319486	0.100133	0.00436353	0.000757273	5.07818	0.00909744
	1564.59	0.00111688	0.0582925	0.0021248	0.00056786	4.32526	0.009941
	1569.15	0.00363654	0.0727937	0.00380568	0.000561943	3.00451	0.00540055
	1573.72	0.0024859	0.0787308	0.000450944	0.000634097	4.3043	0.00761768
	1578.28	0.00133526	0.0715153	0.00391188	0.00184704	3.39264	0.00862191
	1582.84	0.00118577	0.0703846	0.00832478	0.00305998	4.52991	0.00821691
	1587.4	0.00103628	0.0937526	0.000906955	0.000526883	2.52862	0.00470186
	1591.96	0.000414456	0.0951369	0.00585045	0.00177843	4.15344	0.00822177
	1596.52	0.000785984	0.138933	0.00931646	0.00194033	3.67101	0.00722588
	1601.08	0.00115751	0.0826548	0.00697925	0.000711953	3.9755	0.0102638
	1605.65	0.0025224	0.127286	0.00767294	0.000597881	2.6508	0.00800357
	1610.21	0.00117071	0.11499	0.00694168	0.000676926	3.22832	0.0081322
	1614.77	0.00049584	0.114432	0.00621042	0.000633525	2.96221	0.00630595
	1619.33	0.000523344	0.0963526	0.00234508	0.00167515	3.96268	0.00882009
	1623.89	0.000550848	0.0981566	0.00782242	0.000661607	3.69937	0.00499572
	1628.45	0.00128073	0.110615	0.00309432	0.000120617	3.76911	0.0118465
	1633.02	0.00404137	0.126236	0.00675282	0.00215719	3.60057	0.00793114
	1637.58	0.00333141	0.117152	0.0141225	0.0047527	5.1463	0.0116549
	1642.14	0.00334675	0.0808982	0.00350241	0.00263379	3.05651	0.00692303
	1646.7	0.00158955	0.0777729	0.00348697	0.000514882	2.7879	0.00777625
	1651.26	0.00156383	0.109161	0.00634595	0.000586873	4.32026	0.0147065
	1655.82	0.0015381	0.126897	0.00142954	0.00314989	2.32701	0.00610748
	1660.38	0.00324385	0.0892644	0.00287698	0.000768885	5.14142	0.00554185
	1664.95	0.00363902	0.12218	0.00850395	0.000719249	4.18333	0.00691234
	1669.51	0.00403419	0.0841059	0.00107308	0.000113769	3.52576	0.00513512
	1674.07	0.00143672	0.159444	0.00494706	0.000593674	3.16626	0.00952781
	1678.63	0.0014626	0.124323	0.00578738	0.00107358	3.8996	0.01021
	1683.19	0.00119425	0.104778	0.00411217	0.00263887	2.50932	0.00687765
	1687.75	0.00179306	0.12776	0.0115904	0.00183588	3.48635	0.00612954
	1692.31	0.00239187	0.0597224	0.000403185	0.00530945	4.08611	0.00817326
	1696.88	0.000716103	0.0892622	0.00209795	0.000364092	1.71885	0.00287419
	1701.44	0.00167151	0.100949	0.0014629	0.000849852	2.93566	0.0140023
	1706	0.00281246	0.0845633	0.00316783	0.000951847	3.76077	0.00686435
	1710.56	0.00197293	0.105347	0.00926618	0.00105384	4.84666	0.0047018
	1715.12	0.0011334	0.0854947	0.00273837	0.00154025	2.94624	0.00514251
	1719.68	0.00331252	0.0621791	0.00346659	0.000511873	2.41767	0.00527076
	1724.25	0.00375738	0.0813262	0.00672491	0.00152026	3.33316	0.00351386
	1728.81	0.00420224	0.0701504	0.00308573	0.00173563	3.08805	0.00468034
	1733.37	0.00260231	0.0609716	0.000349225	0.00213415	2.9998	0.00960813
	1737.93	0.00100237	0.196219	0.00499598	0.00647805	3.20685	0.00734717
B. sinensis (ZS11)	0	0.00305321	0.128774	0.0758296	0.000723699	3.41489	0.00546458
	4.56	0.0109895	0.21484	0.0929232	0.00192637	3.49051	0.00513226
	9.12	0.00303755	0.209431	0.0725301	0.00312904	2.92846	0.00790804
	13.68	0.00748612	0.155007	0.0907858	0.00282369	3.53293	0.00677445
	18.24	0.00397503	0.200589	0.069208	0.00251833	4.28644	0.0109956
	22.8	0.00794327	0.20078	0.0612028	0.00314517	3.20483	0.00447092
	27.37	0.00926068	0.166012	0.0687957	0.000843726	2.80421	0.00521243
	31.93	0.00175877	0.185565	0.0774307	0.00388624	3.29017	0.00982172
	36.49	0.00179767	0.172466	0.0791436	0.000913999	3.78064	0.00752899
	41.05	0.00293516	0.148115	0.0651639	0.000695719	3.05793	0.00382044
	45.61	0.00147038	0.201377	0.0805999	0.0019982	3.48827	0.00615824
	50.17	0.00130991	0.172235	0.0630536	0.00205558	2.43753	0.00411448
	54.74	0.00155483	0.159797	0.111595	0.00211296	3.68801	0.00759739
	59.3	0.00305636	0.152283	0.0781042	0.00193632	2.895	0.0101952
	63.86	0.00161862	0.206187	0.103696	0.000685211	2.69219	0.0112991
	68.42	0.00223863	0.215152	0.0999833	0.000681396	3.46356	0.00375084
	72.98	0.00285864	0.173407	0.105239	0.00067758	2.65491	0.00534892
	77.54	0.00123931	0.188371	0.123344	0.00063011	2.04061	0.00346016
	82.1	0.0011466	0.130382	0.083473	0.000582969	1.96542	0.00420183
	86.67	0.00489532	0.173251	0.107549	0.0011553	2.99457	0.00545227
	91.23	0.00418288	0.188016	0.110845	0.00172763	2.14537	0.00332756
	95.79	0.00321917	0.141928	0.153222	0.00203947	2.66999	0.00392818
	100.35	0.00306705	0.186143	0.140174	0.000735068	2.73925	0.00454116
	104.91	0.00291493	0.167532	0.112898	0.000690924	2.5246	0.00521709
	109.47	0.00304379	0.157477	0.130287	0.000649392	3.71094	0.00396183
	114.03	0.00996377	0.200864	0.139827	0.000607861	2.80799	0.00361906
	118.6	0.0047719	0.240273	0.13018	0.000562894	4.23913	0.00430236
	123.16	0.00218508	0.0810178	0.0856773	0.000517927	1.97078	0.00408859
	127.72	0.0025645	0.139339	0.15779	0.000556147	3.61653	0.00400851
	132.28	0.00294392	0.176704	0.193038	0.000697794	2.55962	0.00502945
	136.84	0.00277035	0.213966	0.236784	0.00175512	2.98541	0.00653616
	141.4	0.00388568	0.184346	0.214085	0.00160488	2.98068	0.00556443
	145.96	0.00106183	0.177366	0.208874	0.000539871	2.63323	0.00314994
	150.53	0.00831178	0.189729	0.368852	0.000757273	3.19486	0.00519821
	155.09	0.00127246	0.139475	0.211039	0.00281168	2.71879	0.00932688
	159.65	0.00451569	0.189839	0.261502	0.00186509	3.58971	0.00526897
	164.21	0.00331011	0.140532	0.152882	0.00136715	2.68151	0.00438901
	168.77	0.00195394	0.1123	0.144986	0.0012379	2.34763	0.00429203
	173.33	0.00115524	0.18823	0.122103	0.00156993	2.76494	0.00806441
	177.9	0.00261376	0.14689	0.166377	0.000619536	4.24131	0.00510337
	182.46	0.00311422	0.145241	0.152704	0.00320802	4.36936	0.00988143
	187.02	0.00511582	0.155545	0.128375	0.00343562	3.41885	0.0108538
	191.58	0.00289215	0.114608	0.117559	0.000685524	3.59228	0.00964747
	196.14	0.00261184	0.116471	0.102951	0.000626173	4.11282	0.0116068
	200.7	0.00233153	0.126571	0.0763374	0.00147711	3.33613	0.0091054
	205.26	0.00645288	0.175384	0.15527	0.00568985	4.65964	0.0124417
	209.83	0.00447563	0.219775	0.152862	0.00184854	4.06968	0.00925821
	214.39	0.00149426	0.192388	0.199417	0.000759732	4.29229	0.0164298
	218.95	0.00353557	0.129512	0.0989617	0.00176905	3.37072	0.00947773
	223.51	0.00557689	0.228945	0.122558	0.00277837	4.07321	0.0116306
	228.07	0.00117392	0.130279	0.198319	0.00167779	4.64984	0.00880953
	232.63	0.00113527	0.184976	0.143336	0.00057721	3.52429	0.00812316
	237.19	0.00630016	0.173175	0.11582	0.0031387	3.75618	0.00867621
	241.76	0.00135759	0.117253	0.107205	0.00184372	4.00627	0.0113726
	246.32	0.00107929	0.153717	0.132939	0.000548746	3.19954	0.00678068
	250.88	0.00139719	0.128893	0.0952774	0.00259837	3.32271	0.00985079
	255.44	0.00171509	0.145785	0.122216	0.000872013	5.19272	0.0359248
	260	0.00362203	0.170333	0.107298	0.00123845	3.12956	0.00653178
	264.56	0.00523791	0.174657	0.12907	0.00160488	3.10655	0.015665
	269.13	0.0041057	0.198534	0.139902	0.000565225	3.96154	0.0141606
	273.69	0.00297349	0.223969	0.115166	0.000901835	3.34535	0.0142741
	278.25	0.00277035	0.159222	0.124557	0.00123845	3.2726	0.00856488
	282.81	0.00211339	0.2042	0.118377	0.00014924	4.22381	0.0110095
	287.37	0.00145642	0.167604	0.138964	0.000740497	4.33719	0.00889589
	291.93	0.00246153	0.186977	0.0965171	0.00155948	3.55622	0.0116161
	296.49	0.00194987	0.161489	0.084592	0.000666003	3.45078	0.00685784
	301.06	0.00143822	0.155677	0.0891827	0.00137078	3.09875	0.0133032
	305.62	0.00327614	0.221704	0.183413	0.00207556	5.65542	0.0151937
	310.18	0.0036526	0.163596	0.106978	0.000552205	3.31341	0.0161129
	314.74	0.00402906	0.164796	0.244878	0.00255257	2.60879	0.0124564
	319.3	0.00150895	0.175712	0.171124	0.00158937	3.86751	0.0094801
	323.86	0.00123157	0.183826	0.1384	0.000626173	3.83131	0.00709256
	328.42	0.00155134	0.208222	0.183905	0.000788754	5.80942	0.0211196
	332.99	0.00101268	0.135923	0.0810099	0.000514882	2.32848	0.00671574
	337.55	0.00254409	0.165678	0.0893918	0.000603022	3.03622	0.0107636
	342.11	0.00116594	0.136815	0.11754	0.00259616	4.20747	0.0129187
	346.67	0.00198995	0.196103	0.122133	0.00447105	4.71321	0.0168298
	351.23	0.00281395	0.206193	0.0858918	0.00339174	4.95246	0.012891
	355.79	0.00584011	0.286446	0.0358578	0.00231242	2.74164	0.0115067
	360.36	0.000904333	0.193106	0.0570065	0.000459795	2.55043	0.0170477
	364.92	0.00644294	0.236055	0.0711193	0.00266109	4.39024	0.0133277
	369.48	0.00606168	0.20104	0.0289116	0.0028458	3.3849	0.00944006
	374.04	0.00568042	0.233195	0.0248031	0.000651167	4.48712	0.0116229
	378.6	0.00272818	0.22745	0.0437976	0.00253534	4.72666	0.0120467
	383.16	0.00136482	0.145892	0.0164049	0.00209643	3.79377	0.00969193
	387.72	0.00300061	0.162893	0.0371513	0.001901	3.11115	0.0134276
	392.29	0.00196654	0.204798	0.0168719	0.000999856	4.15603	0.0144143
	396.85	0.00129881	0.131709	0.0131446	0.00279871	2.71614	0.0160946
	401.41	0.00150239	0.177002	0.0244654	0.00459756	4.46539	0.0138968
	405.97	0.00273704	0.148585	0.00898126	0.000648758	2.95098	0.006903
	410.53	0.00426686	0.177242	0.0272836	0.000612984	4.72741	0.0149275
	415.09	0.00202337	0.144616	0.0126558	0.00057721	2.63334	0.00673614
	419.65	0.00130252	0.209639	0.0122245	0.00205961	4.72478	0.0129607
	424.22	0.00058166	0.193623	0.0182841	0.000609309	2.88154	0.0083657
	428.78	0.00138344	0.149748	0.0175542	0.00305691	4.03624	0.0169018
	433.34	0.00391319	0.205874	0.0200186	0.00198341	3.50991	0.0112073
	437.9	0.00644294	0.233377	0.0238409	0.000995606	5.701	0.0170874
	442.46	0.00345907	0.24318	0.0225201	0.000317074	3.22552	0.0115594
	447.02	0.00468428	0.190857	0.00743376	0.000176436	4.21494	0.0079256
	451.59	0.00461199	0.230305	0.0228259	0.000712676	3.5373	0.0124762
	456.15	0.00241728	0.189779	0.0171935	0.00153144	3.43234	0.0131777
	460.71	0.00111928	0.320067	0.0205207	0.00406748	5.15111	0.0157417
	465.27	0.00140563	0.143284	0.0194054	0.00167216	2.39975	0.0098782
	469.83	0.00307861	0.131807	0.0159996	0.000729719	3.18709	0.00450811
	474.39	0.00248489	0.23576	0.0225172	0.000902258	4.1916	0.0154853
	478.95	0.00189118	0.240907	0.0220538	0.00096154	4.29277	0.0161726
	483.52	0.00424547	0.183772	0.0243259	0.00285112	3.8435	0.0105838
	488.08	0.00294392	0.148557	0.0209393	0.00303259	2.63378	0.00934107
	492.64	0.00313732	0.13432	0.0178072	0.000743635	3.19537	0.00535985
	497.2	0.00148143	0.188711	0.013471	0.000447737	4.07039	0.01241
	501.76	0.00275744	0.228791	0.0163114	0.000151839	5.3618	0.0195202
	506.32	0.0021087	0.145389	0.0195434	0.000692827	3.03852	0.00789201
	510.88	0.00506663	0.157863	0.0119866	0.00123382	2.35486	0.00507017
	515.45	0.0111896	0.186854	0.0268281	0.0012827	6.89884	0.0184919
	520.01	0.00151392	0.10178	0.00910078	0.00205736	2.61173	0.00660478
	524.57	0.000679849	0.150396	0.0147934	0.00342895	2.54258	0.00664856
	529.13	0.000255394	0.0888053	0.0134733	0.00144298	2.05145	0.00389119
	533.69	0.0016256	0.100534	0.0327081	0.00158185	2.70714	0.00507826
	538.25	0.00299581	0.116429	0.0222453	0.00350703	3.54112	0.00638342
	542.81	0.00616068	0.146553	0.0254731	0.00543221	5.12713	0.0184247
	547.38	0.00300122	0.102305	0.0104465	0.00217067	2.48019	0.00308564
	551.94	0.00294387	0.106017	0.0110265	0.000855059	3.19968	0.00361238
	556.5	0.00288651	0.105186	0.0122365	0.000108724	2.58856	0.0105681
	561.06	0.00249055	0.0955184	0.00876876	0.000590331	2.13938	0.00628132
	565.62	0.00101268	0.0736195	0.0112892	0.000514882	2.31841	0.00300414
	570.18	0.00133607	0.0765257	0.0224642	0.00209085	2.93872	0.0048586
	574.75	0.00165946	0.0911479	0.0125327	0.00366681	2.55745	0.00608127
	579.31	0.0037535	0.141563	0.0114179	0.00237799	3.72613	0.00916111
	583.87	0.00143225	0.0806258	0.0240589	0.00194637	4.34188	0.00874822
	588.43	0.000644478	0.10516	0.0222046	0.00247844	5.95236	0.0181429
	592.99	0.000216808	0.0676761	0.0160659	0.00134073	2.0331	0.0058539
	597.55	0.0015154	0.0876822	0.00276202	0.00197298	2.57357	0.00608053
	602.11	0.00281399	0.101378	0.0101473	0.00093842	3.19603	0.00740803
	606.68	0.00583885	0.138712	0.015225	0.00241159	2.81829	0.0139365
	611.24	0.00304067	0.10499	0.0114337	0.00313226	3.49473	0.00865839
	615.8	0.00421395	0.105362	0.0162509	0.000651167	2.43585	0.00491689
	620.36	0.00201714	0.140004	0.0239637	0.00182694	2.9771	0.00469194
	624.92	0.00142271	0.0983895	0.737951	0.00168116	2.70648	0.00647661
	629.48	0.00304067	0.130183	0.0158025	0.00127713	3.28701	0.00816355
	634.04	0.00171722	0.103711	0.0235535	0.000873097	4.84231	0.00988943
	638.61	0.00286694	0.0679308	0.0306903	0.00409007	2.50083	0.00746388
	643.17	0.003134	0.0982254	0.0177883	0.00239744	4.04301	0.00892414
	647.73	0.00138622	0.115936	0.00904513	0.000704803	2.67395	0.00507996
	652.29	0.00368809	0.127344	0.0129851	0.000874184	3.61529	0.00750108
	656.85	0.00484312	0.102983	0.0133848	0.00125924	3.82855	0.0115599
	661.41	0.00259541	0.152476	0.015353	0.0016443	2.45516	0.00422289
	665.98	0.00393276	0.0799299	0.0190134	0.000548057	3.97129	0.00604768
	670.54	0.0052701	0.147097	0.0236147	0.000108588	4.2398	0.00978337
	675.1	0.00430263	0.104467	0.0144652	0.000691605	3.30717	0.00807114
	679.66	0.00333516	0.147042	0.0269168	0.000166448	3.40875	0.00895421
	684.22	0.0010481	0.11345	0.0111456	0.0015772	3.2537	0.00951181
	688.78	0.00113819	0.186402	0.0196175	0.00368653	3.82388	0.00946088
	693.34	0.00122828	0.159822	0.0181089	0.00166918	3.28098	0.0105038
	697.91	0.00338858	0.199074	0.0265364	0.00127442	5.51329	0.00964907
	702.47	0.00371119	0.218026	0.0183984	0.000879658	3.13923	0.0111716
	707.03	0.0042978	0.238791	0.0202774	0.0010187	4.48137	0.0153854
	711.59	0.00976417	0.184118	0.0256722	0.00299171	4.0522	0.0119097
	716.15	0.00544698	0.158824	0.021006	0.00224973	3.17065	0.0208034
	720.71	0.002417	0.185623	0.0219784	0.00122889	3.54911	0.0130758
	725.27	0.00107929	0.0814125	0.0114772	0.000548746	1.94969	0.00753419
	729.84	0.00116598	0.188386	0.0165916	0.00356811	3.09892	0.00793591
	734.4	0.00171297	0.180733	0.0217354	0.000870931	4.3799	0.0113598
	738.96	0.00208785	0.129312	0.0113505	0.00215074	3.49616	0.00917312
	743.52	0.00142486	0.181505	0.0166159	0.00314842	3.39388	0.00820569
	748.08	0.00145336	0.1752	0.0154551	0.00189444	3.71499	0.00659422
	752.64	0.00414469	0.10363	0.00692546	0.000640466	2.74148	0.0123114
	757.21	0.00349245	0.131718	0.0214956	0.00636748	3.11089	0.00880819
	761.77	0.00230038	0.176667	0.0209179	0.00336616	6.69639	0.0192704
	766.33	0.00236109	0.0453007	0.00873678	0.000364852	1.70459	0.0070134
	770.89	0.00156791	0.0901131	0.00852389	0.000371639	1.74804	0.00395436
	775.45	0.00305781	0.122197	0.0103602	0.00138292	3.17941	0.00551431
	780.01	0.0128539	0.138025	0.0148617	0.00239421	2.16062	0.00737469
	784.57	0.02265	0.0956938	0.0234911	0.00189081	2.22865	0.00630595
	789.14	0.00335915	0.0811978	0.00875911	0.00138741	2.0747	0.00516677
	793.7	0.00275744	0.107512	0.0143305	0.00100347	2.03182	0.00605701
	798.26	0.00191293	0.131896	0.0204686	0.000619536	3.52459	0.0123345
	802.82	0.00106841	0.223759	0.00971532	0.00145193	2.39702	0.00372885
	807.38	0.00120363	0.151678	0.0121813	0.000611967	4.00045	0.0100829
	811.94	0.00222019	0.140135	0.0178181	0.00227703	4.43012	0.00701757
	816.5	0.00323676	0.153019	0.0152713	0.00205061	3.41479	0.00763657
	821.07	0.00133914	0.0827074	0.0163041	0.000680867	3.48465	0.0109843
	825.63	0.000874473	0.0659631	0.00885008	0.00127113	2.30268	0.00350984
	830.19	0.00136971	0.105192	0.0103444	0.00186139	3.3139	0.00741002
	834.75	0.0016417	0.150769	0.0107122	0.00181238	4.22979	0.00974108
	839.31	0.00175116	0.0872362	0.00180212	0.00176338	2.34405	0.00362287
	843.87	0.00186062	0.145437	0.0264761	0.00252851	3.94637	0.0116894
	848.43	0.00178679	0.160314	0.0248999	0.00416742	3.04319	0.0102032
	853	0.00171297	0.0964283	0.0287744	0.00330998	5.29323	0.0053805
	857.56	0.00387118	0.143535	0.0266076	0.00245254	4.22413	0.00818842
	862.12	0.00181493	0.113931	0.00620123	0.00164864	3.21046	0.00793126
	866.68	0.000722958	0.070817	0.0210818	0.000844741	4.14442	0.0086983
	871.24	0.00167353	0.197165	0.0220946	0.000850882	3.75463	0.013143
	875.8	0.0014278	0.201403	0.0210506	0.000194941	3.68141	0.00921949
	880.37	0.00443195	0.123703	0.0247025	0.00526599	2.67161	0.00681687
	884.93	0.00708296	0.180344	0.0208826	0.0110206	3.68484	0.0143938
	889.49	0.00973398	0.180401	0.022081	0.00582537	3.7044	0.00833473
	894.05	0.00407768	0.162953	0.0150887	0.00063011	2.82116	0.00994919
	898.61	0.00102169	0.144117	0.00666656	0.00138844	2.6727	0.00748878
	903.17	0.0028313	0.191601	0.00793465	0.00151926	2.82576	0.00437632
	907.73	0.00121422	0.161314	0.015407	0.00165009	2.4675	0.0141986
	912.3	0.00196683	0.18039	0.0309535	0.00222572	5.44941	0.0138446
	916.86	0.00271944	0.171897	0.02325	0.00280135	3.38991	0.00619479
	921.42	0.00309469	0.173918	0.0257171	0.000733532	5.26271	0.0120858
	925.98	0.00276517	0.241772	0.0183436	0.000655426	3.72728	0.00697394
	930.54	0.00214964	0.187462	0.0325727	0.000773119	5.02158	0.00822624
	935.1	0.0015341	0.145082	0.0320742	0.00208479	2.59704	0.0117802
	939.66	0.00249092	0.156075	0.0247859	0.000918781	3.68812	0.00693762
	944.23	0.00344774	0.173981	0.01379	0.000817214	3.66808	0.0061707
	948.79	0.00162816	0.111686	0.0156415	0.0022126	4.60993	0.0167653
	953.35	0.00130619	0.16103	0.032677	0.000664112	2.38143	0.00615448
	957.91	0.00345176	0.134583	0.0286843	0.00492438	4.70353	0.0112333
	962.47	0.00422965	0.139147	0.0281973	0.00174695	2.02402	0.00762754
	967.03	0.00415228	0.15213	0.0237919	0.00493544	2.38244	0.00682723
	971.6	0.00198208	0.183502	0.029762	0.00106341	3.55579	0.011315
	976.16	0.000870966	0.103007	0.0197602	0.00396339	2.93788	0.00836296
	980.72	0.000193161	0.208369	0.0175835	0.000840696	3.63706	0.00894528
	985.28	0.000574429	0.147969	0.0278745	0.00176836	2.63297	0.0118093
	989.84	0.00138901	0.169342	0.0140574	0.00543221	4.65901	0.00581743
	994.4	0.00237458	0.153126	0.0123408	0.000562845	2.67917	0.00850064
	998.96	0.00280038	0.148862	0.0194748	0.00130338	2.43938	0.0062495
	1003.53	0.00322618	0.166913	0.0237195	0.00204391	3.7667	0.00918663
	1008.09	0.00279388	0.121397	0.0265627	0.00177003	2.81277	0.00500044
	1012.65	0.00216587	0.103773	0.0148865	0.000513373	1.60051	0.00352399
	1017.21	0.00183006	0.182364	0.026299	0.000939675	3.88896	0.0093533
	1021.77	0.00149426	0.1454	0.0189603	0.000799708	3.2001	0.00417196
	1026.33	0.00278337	0.117393	0.0217969	0.00065974	2.96026	0.00656689
	1030.89	0.00299151	0.183374	0.0248597	0.00308162	3.77243	0.00365039
	1035.46	0.00150239	0.156461	0.0283241	0.00258903	3.16192	0.00970108
	1040.02	0.00507581	0.169093	0.0187821	0.00209643	1.99734	0.00807644
	1044.58	0.00117193	0.150888	0.0148703	0.000595849	3.96804	0.0108401
	1049.14	0.00398811	0.154402	0.0228513	0.000625026	2.91028	0.00846127
	1053.7	0.00344154	0.190296	0.021614	0.000654203	3.10272	0.00920669
	1058.26	0.00289498	0.162694	0.0150453	0.00183408	2.46318	0.0122482
	1062.82	0.0020007	0.150917	0.0202481	0.00101723	3.7618	0.00418928
	1067.39	0.00290852	0.161508	0.0254292	0.00481841	3.23671	0.0114164
	1071.95	0.00381634	0.15123	0.011609	0.000904583	3.35335	0.00776192
	1076.51	0.00180575	0.146721	0.0162789	0.0027427	4.136	0.00880497
	1081.07	0.00114887	0.0986696	0.0157217	0.00551546	3.5444	0.0100911
	1085.63	0.00259087	0.119182	0.0153261	0.00164142	2.89916	0.00969657
	1090.19	0.00072901	0.0878808	0.00325907	0.000370654	1.53872	0.00381663
	1094.76	0.00320176	0.090147	0.0166397	0.000561528	2.8815	0.00703301
	1099.32	0.00147984	0.109604	0.0157368	0.000752403	3.39471	0.0149798
	1103.88	0.00131741	0.0939716	0.0119795	0.000918576	2.93603	0.00919648
	1108.44	0.000493031	0.155101	0.0194005	0.00108475	4.04479	0.010425
	1113	0.000136455	0.144021	0.00668377	0.00115994	3.83093	0.0103512
	1117.56	0.0010322	0.137114	0.0145599	0.000770573	3.39273	0.0156061
	1122.12	0.00239574	0.0857752	0.0170403	0.00056786	1.81486	0.0046777
	1126.69	0.00410155	0.146848	0.033102	0.00422509	3.16438	0.0126805
	1131.25	0.00174323	0.162476	0.0328647	0.00269854	5.0477	0.0130818
	1135.81	0.000862423	0.0709491	0.014044	0.001172	2.43986	0.00481615
	1140.37	0.00273451	0.115332	0.0233789	0.00173242	3.9275	0.0153522
	1144.93	0.00112508	0.0787147	0.0165874	0.00248603	3.08177	0.00824661
	1149.49	0.00120996	0.11112	0.0178389	0.000615188	2.58803	0.00781288
	1154.06	0.000520948	0.0759729	0.0280632	0.00268008	2.94519	0.00998073
	1158.62	0.00017222	0.0777964	0.0111168	0.00164899	2.06313	0.0038367
	1163.18	0.000383797	0.0684128	0.021663	0.000617898	3.58683	0.00954423
	1167.74	0.000935662	0.0910453	0.0262915	0.000538244	2.57946	0.00816475
	1172.3	0.00503345	0.133395	0.0156146	0.00045859	4.42236	0.0116493
	1176.86	0.000997292	0.139312	0.0141912	0.000651158	2.01374	0.00452494
	1181.42	0.000412294	0.168281	0.0116803	0.000843726	2.94981	0.00521243
	1185.99	0.00134417	0.0669384	0.00836969	0.00018817	3.11201	0.006848
	1190.55	0.00292936	0.0843442	0.0229401	0.000376414	1.92361	0.00214456
	1195.11	0.00238223	0.082255	0.0152327	0.000564659	2.97511	0.00426368
	1199.67	0.00664054	0.091542	0.0110958	0.0027427	4.07754	0.00950949
	1204.23	0.00936102	0.0726419	0.0126561	0.00189142	2.39474	0.00364303
	1208.79	0.00214543	0.0658746	0.0049851	0.00135922	2.34334	0.00523634
	1213.35	0.00198945	0.119619	0.0214018	0.000365862	3.04553	0.00393674
	1217.92	0.00183346	0.100705	0.00819656	0.00104849	3.80276	0.00511901
	1222.48	0.00146495	0.0810791	0.0107479	0.00261173	2.16844	0.00412519
	1227.04	0.00109645	0.0437372	0.00771754	0.00242277	2.31888	0.00325265
	1231.6	0.000447962	0.0334807	0.00185042	0.0013218	1.66172	0.0032249
	1236.16	0.00163537	0.0701734	0.0139731	0.00106527	2.52668	0.00433676
	1240.72	0.003412	0.0743221	0.0046601	0.000808742	3.09311	0.00527391
	1245.28	0.00159899	0.0539456	0.00620123	0.000796811	3.75868	0.00273456
	1249.85	0.000124678	0.0829494	0.00204646	0.00134603	3.4264	0.00385691
	1254.41	0.000476972	0.049912	0.00122057	0.00189524	2.73954	0.00365039
	1258.97	0.00116796	0.0497825	0.00304405	0.00357415	3.49839	0.00244559
	1263.53	0.00356387	0.0549196	0.00486753	0.000844741	3.13594	0.00289905
	1268.09	0.00164172	0.0539456	0.00378641	0.00255558	4.31263	0.00410206
	1272.65	0.000561663	0.0611843	0.00248438	0.00426641	5.32886	0.00505386
	1277.22	0.00135094	0.0391159	0.00118234	0.000686866	2.53444	0.00801583
	1281.78	0.002941	0.0322024	0.00100101	0.000630855	2.96298	0.0043066
	1286.34	0.00195614	0.0404635	0.000819673	0.000574844	2.20888	0.00512986
	1290.9	0.000971283	0.0347611	0.00184781	0.000587491	2.67169	0.00220328
	1295.46	0.000403738	0.0336755	0.00903978	0.000600138	4.07811	0.00470648
	1300.02	0.000612316	0.0449893	0.00582021	0.00153269	2.88898	0.0035426
	1304.58	0.00015895	0.0321068	0.00260063	0.00069503	3.01627	0.00166954
	1309.15	0.00015895	0.0337569	0.0028153	0.00103066	4.45965	0.00389086
	1313.71	0.00015895	0.0298789	0.00126004	0.00318126	3.98398	0.00326589
	1318.27	0.000612316	0.0282205	0.00352011	0.00163284	2.40829	0.00188684
	1322.83	0.00143373	0.0336742	0.00418584	0.00316804	3.20404	0.00150087
	1327.39	0.00263002	0.0321492	0.00485157	0.00166622	2.82153	0.0053491
	1331.95	0.0011196	0.0370085	0.00500522	0.00342616	2.70877	0.00234433
	1336.51	0.00134962	0.0409224	0.00949951	0.00183408	3.63049	0.00306152
	1341.08	0.00682409	0.0420925	0.00797904	0.000621732	2.3411	0.00426781
	1345.64	0.00494261	0.04782	0.0103011	0.00313133	5.46022	0.00643335
	1350.2	0.00387624	0.0794945	0.0173603	0.000918781	4.95126	0.00756838
	1354.76	0.00184477	0.0308053	0.00721842	0.00121618	2.73403	0.0018739
	1359.32	0.000531619	0.0460067	0.0090482	0.000911426	3.8782	0.00403782
	1363.88	0.00119322	0.0475972	0.00839865	0.000606674	3.80822	0.00645521
	1368.45	0.00138622	0.121621	0.00904513	0.00306305	3.4961	0.00653158
	1373.01	0.000565714	0.0478908	0.0110178	0.000553513	4.42872	0.00531953
	1377.57	0.00102308	0.0939588	0.0186554	0.00387637	3.50554	0.004898
	1382.13	0.00148044	0.0740218	0.0161167	0.00187816	3.03472	0.00820045
	1386.69	0.00321567	0.0884891	0.0221021	0.00161234	3.93142	0.00392392
	1391.25	0.00326013	0.0923502	0.0120635	0.00134651	2.4109	0.00259349
	1395.81	0.00135094	0.0797423	0.024775	0.000686866	2.76593	0.00518645
	1400.38	0.00444497	0.0612753	0.0164478	0.00183588	3.70356	0.00377183
	1404.94	0.00296161	0.117625	0.0203311	0.00713252	4.10773	0.00604685
	1409.5	0.00147826	0.0367405	0.031666	0.0020089	3.91526	0.00954528
	1414.06	0.00401634	0.0954148	0.0305376	0.00269725	3.4224	0.00383418
	1418.62	0.00571757	0.0831413	0.0335741	0.00175184	3.29019	0.00314922
	1423.18	0.00143225	0.0727946	0.0262661	0.00177884	3.9138	0.0054986
	1427.74	0.00285038	0.0766207	0.0359739	0.00180583	4.00993	0.00371008
	1432.31	0.0021772	0.0824574	0.0414002	0.000664112	3.07126	0.00547056
	1436.87	0.00150402	0.0949464	0.0399441	0.00332335	4.50674	0.00656161
	1441.43	0.00495404	0.127983	0.0330265	0.00588842	3.75177	0.00288998
	1445.99	0.00214699	0.0508719	0.0198983	0.0013602	2.16877	0.00454138
	1450.55	0.00135492	0.0744208	0.0192801	0.00184129	2.71109	0.00449233
	1455.11	0.00406777	0.11453	0.0357518	0.00257709	4.76455	0.0105901
	1459.68	0.00458725	0.0771493	0.0184227	0.00136516	1.99704	0.00438261
	1464.24	0.00510673	0.129352	0.0234811	0.00156468	2.40607	0.00542507
	1468.8	0.00454139	0.0844533	0.0203393	0.00235493	3.89381	0.00849759
	1473.36	0.00306328	0.0684527	0.0378026	0.00314517	2.98697	0.00496775
	1477.92	0.00158517	0.128241	0.0306991	0.00215419	3.14947	0.00470245
	1482.48	0.00448825	0.0832493	0.024276	0.00223602	2.39796	0.0045914
	1487.04	0.00120679	0.0794819	0.0215114	0.00266657	2.16809	0.00357996
	1491.61	0.00559218	0.0899358	0.0270085	0.000641051	3.8266	0.00726109
	1496.17	0.00305952	0.105641	0.0239595	0.000725195	2.87027	0.0109526
	1500.73	0.00221872	0.0785854	0.0162429	0.00243438	3.08082	0.00346051
	1505.29	0.00137792	0.0756839	0.0323479	0.0016532	2.11729	0.00336618
	1509.85	0.00370125	0.124683	0.0376203	0.000872013	3.07283	0.0056865
	1514.41	0.00602458	0.133111	0.0392227	0.00404592	5.18574	0.00479267
	1518.97	0.00343399	0.100458	0.01282	0.00330177	3.66441	0.00677979
	1523.54	0.000843404	0.0739966	0.0185	0.00258096	2.04377	0.00500435
	1528.1	0.00117894	0.103435	0.0191983	0.000980029	2.49514	0.00514337
	1532.66	0.000482004	0.16661	0.0388622	0.000174458	2.71549	0.00981465
	1537.22	0.00146914	0.0873509	0.0453838	0.000752403	2.85679	0.00568132
	1541.78	0.00320176	0.155446	0.0319741	0.00202844	2.49285	0.00651196
	1546.34	0.00487088	0.0508623	0.0212038	0.000587857	2.62889	0.00807117
	1550.91	0.00654	0.0980134	0.0323284	0.00159261	2.64358	0.00429466
	1555.47	0.00317708	0.124705	0.0274186	0.00112158	3.27219	0.00969655
	1560.03	0.000535805	0.0842735	0.0208365	0.000650563	2.45843	0.00580557
	1564.59	0.00131615	0.0740906	0.0417161	0.000669179	3.50107	0.00620144
	1569.15	0.00140028	0.103712	0.0335923	0.000711953	2.45187	0.0095306
	1573.71	0.00589948	0.157311	0.0503823	0.0039619	3.6676	0.00844826
	1578.27	0.00113061	0.120835	0.0236383	0.000574844	2.57934	0.00532722
	1582.84	0.0012089	0.106064	0.0339694	0.000614649	3.0994	0.00801702
	1587.4	0.00132755	0.116473	0.0277557	0.00519185	2.30837	0.00324314
	1591.96	0.00145636	0.106606	0.043819	0.00219964	3.82383	0.00932154
	1596.52	0.00158517	0.141243	0.061644	0.00215419	4.56077	0.011619
	1601.08	0.000870052	0.0906086	0.044563	0.0019225	1.86696	0.0034921
	1605.64	0.00147668	0.143689	0.0695637	0.000750793	4.1413	0.013659
	1610.2	0.00217543	0.13751	0.0399601	0.00171102	2.39627	0.00743367
	1614.77	0.0018167	0.112675	0.0588129	0.00267125	2.4309	0.00632905
	1619.33	0.00145796	0.151834	0.0447128	0.00198132	3.95496	0.00966868
	1623.89	0.00448447	0.136349	0.0572036	0.00417086	3.6109	0.010228
	1628.45	0.00275651	0.14806	0.0372397	0.00159668	3.76661	0.0102526
	1633.01	0.00102855	0.171807	0.0278449	0.00314754	2.15841	0.00502582
	1637.57	0.000947243	0.106418	0.0280767	0.000481611	2.25263	0.00810046
	1642.13	0.00117995	0.103524	0.0416423	0.000599927	2.44508	0.00617745
	1646.7	0.00182177	0.106817	0.0391188	0.000591934	2.33074	0.00796903
	1651.26	0.00246358	0.0709333	0.0269622	0.00058394	3.0939	0.0102225
	1655.82	0.00188799	0.209259	0.0268515	0.000875413	2.95106	0.00806872
	1660.38	0.0013124	0.138469	0.0368775	0.00116688	2.49359	0.00939058
	1664.94	0.00556674	0.130708	0.0223726	0.00277332	3.47552	0.00547563
	1669.5	0.00502561	0.114743	0.0235549	0.00169791	3.51739	0.0139558
	1674.07	0.00448447	0.108399	0.0130936	0.0018522	3.82497	0.0149861
	1678.63	0.00138344	0.12516	0.0168435	0.00070339	2.4944	0.00724281
	1683.19	0.00134297	0.10678	0.017883	0.00324557	3.1546	0.00974069
	1687.75	0.00130249	0.117836	0.0131818	0.000662231	3.43823	0.006819
	1692.31	0.00216112	0.0828841	0.0200292	0.00119973	2.84603	0.00668137
	1696.87	0.00127836	0.126139	0.0214738	0.00173724	3.30147	0.00981633
	1701.43	0.00256838	0.0985036	0.0250338	0.00162717	2.66803	0.00814948
	1706	0.00115033	0.100435	0.0283553	0.000498164	3.5026	0.0153321
	1710.56	0.000505565	0.0987225	0.0243352	0.000516619	3.55271	0.0102935
	1715.12	0.000427863	0.0814692	0.0254546	0.000535073	2.49145	0.00920004
	1719.68	0.00112344	0.149176	0.0313134	0.00170099	4.03443	0.0104854
	1724.24	0.00238608	0.129532	0.0381145	0.00151167	3.30534	0.0108717
	1728.8	0.00302516	0.0982643	0.0319757	0.00110301	2.16643	0.00706015
	1733.36	0.00292936	0.132885	0.0390753	0.000694342	2.80645	0.00905648
	1737.93	0.00149103	0.132855	0.0334715	0.000758091	3.07776	0.00650493
	1742.49	0.00140548	0.082074	0.0396848	0.00203064	2.92615	0.00834458
	1747.05	0.00131993	0.110392	0.0296306	0.00134675	2.90838	0.0117483
	1751.61	0.00428959	0.0965597	0.011855	0.000662857	3.1722	0.00659791
	1756.16	0.0020464	0.0897559	0.0294483	0.00206642	4.10265	0.010084
	1760.73	0.00106181	0.0781252	0.0185841	0.00184129	2.94824	0.00803944
	1765.3	0.00234447	0.0465864	0.00544757	0.000555707	2.91117	0.00419608
	1769.86	0.00189435	0.0481517	0.00984612	0.00125918	3.05667	0.00537043
	1774.42	0.00144423	0.037869	0.00497294	0.00196266	2.95749	0.0040323
	1778.98	0.000632038	0.0129491	0.00196262	0.000524517	3.1282	0.0032404
	1783.54	0.000668991	0.018961	0.00235984	0.00168569	3.28583	0.00411272
	1788.1	0.00148781	0.0268098	0.00138006	0.00328754	2.18075	0.00726993
	1792.66	0.000631123	0.0562646	0.000400272	0.00150439	3.40244	0.00444319
	1797.23	0.000631123	0.136261	0.000890164	0.00211058	2.53191	0.00569145
B. sinensis (ZS3)	0	0.00151226	0.176097	0.00831408	0.00334155	3.95774	0.0134602
	4.56	0.00495404	0.202092	0.00518446	0.00332698	3.55123	0.0152411
	9.12	0.00409023	0.263759	0.0144009	0.00259132	4.42597	0.0146424
	13.68	0.00837648	0.132133	0.000682873	0.000960226	2.78178	0.0148319
	18.25	0.00531461	0.153022	0.0339833	0.00125972	4.06737	0.0138362
	22.81	0.00846909	0.110101	0.0193248	0.0010764	3.33982	0.0106633
	27.37	0.00175653	0.11809	0.0177769	0.000893081	3.62111	0.006437
	31.93	0.00192276	0.163437	0.0322985	0.0019544	3.59769	0.0077173
	36.49	0.00476012	0.149191	0.0349973	0.00301572	5.11692	0.0154912
	41.05	0.00173884	0.15969	0.0524334	0.00236302	3.25753	0.0130489
	45.62	0.00178605	0.129842	0.121765	0.00698498	3.45608	0.00935062
	50.18	0.00336548	0.137654	0.0908407	0.000797716	3.24162	0.00711875
	54.74	0.00692363	0.178866	0.162925	0.00118904	3.48639	0.00550788
	59.3	0.00189637	0.184528	0.215058	0.00158037	2.77815	0.0115831
	63.86	0.00360288	0.147364	0.237975	0.000645471	2.38433	0.00615523
	68.42	0.00384606	0.184275	0.267866	0.000412707	2.18257	0.00657068
	72.98	0.00178398	0.230075	0.304471	0.000179942	3.00226	0.00799116
	77.55	0.00230791	0.191553	0.285072	0.000973532	4.53809	0.00835356
	82.11	0.00493253	0.170468	0.187735	0.00203725	3.0082	0.00654024
	86.67	0.00149912	0.199164	0.190047	0.00203725	2.76625	0.0107266
	91.23	0.00060385	0.21645	0.389342	0.00255604	2.68495	0.0068927
	95.79	0.000974763	0.195245	0.28016	0.00272677	4.14869	0.00665273
	100.35	0.0022227	0.295295	0.185803	0.00183639	3.37495	0.0093091
	104.91	0.00186062	0.27263	0.229178	0.000946003	2.65462	0.00324657
	109.48	0.00151226	0.265012	0.157506	0.0020551	2.61806	0.0100288
	114.04	0.00439336	0.259558	0.268842	0.000678891	2.01632	0.00629145
	118.6	0.0020849	0.235233	0.225432	0.000823926	2.99764	0.010181
	123.16	0.00177344	0.273949	0.267949	0.0007826	2.34825	0.00537206
	127.72	0.00378224	0.275242	0.18546	0.00389616	2.94146	0.0129243
	132.28	0.00635245	0.249032	0.36796	0.00233678	2.61289	0.00824826
	136.84	0.00503084	0.313948	0.34561	0.0007774	2.75105	0.0112073
	141.41	0.00151724	0.36341	0.306264	0.00077142	2.3958	0.0148287
	145.97	0.00190421	0.219135	0.288396	0.00258775	3.30747	0.0249262
	150.53	0.00275231	0.18801	0.236562	0.000652378	2.52684	0.022844
	155.09	0.00586144	0.273209	0.548457	0.000682139	5.53644	0.0292281
	159.65	0.00435543	0.308007	0.368696	0.000711899	4.37148	0.0201007
	164.21	0.00678799	0.296335	0.216124	0.000618443	2.28845	0.0154976
	168.78	0.00666976	0.266538	0.419613	0.00174216	3.76211	0.0279505
	173.34	0.00547765	0.402185	0.338926	0.00286587	4.7871	0.027747
	177.9	0.00428554	0.22469	0.1832	0.000662231	2.47327	0.0138666
	182.46	0.0029755	0.242799	0.176895	0.00642046	3.48957	0.0114603
	187.02	0.00166546	0.305525	0.0827357	0.000846778	3.54007	0.0183123
	191.58	0.00960694	0.304035	0.0872888	0.00233946	3.37575	0.0126183
	196.14	0.00490176	0.359836	0.0935614	0.006993	4.00302	0.0143567
	200.71	0.00198347	0.15504	0.0995528	0.00100847	3.41802	0.010038
	205.27	0.00195445	0.31114	0.115291	0.00473622	3.85655	0.00972525
	209.83	0.00192544	0.263699	0.093672	0.000978959	4.72623	0.00772805
	214.39	0.00519775	0.214193	0.0614325	0.00189532	3.13264	0.0121306
	218.95	0.00272947	0.18645	0.0449072	0.00281168	3.0455	0.0122142
	223.51	0.00292936	0.243055	0.0538088	0.00185586	3.56776	0.0078647
	228.07	0.00296803	0.140029	0.0236936	0.000763865	3.43839	0.0104877
	232.64	0.0030067	0.184305	0.0177859	0.00140278	2.3213	0.0134549
	237.2	0.00494326	0.222194	0.0252371	0.00204169	3.77583	0.0215022
	241.76	0.00133655	0.179393	0.0169592	0.0029533	3.46714	0.0214621
	246.32	0.00204315	0.25707	0.0222147	0.000672385	3.37685	0.0150026
	250.88	0.00274976	0.147522	0.0123152	0.000651772	2.99507	0.0154377
	255.44	0.00226331	0.223835	0.0155205	0.00446633	3.03605	0.0140097
	260.01	0.00177686	0.284655	0.0188953	0.00334077	4.59164	0.0173661
	264.57	0.00349657	0.252224	0.0298941	0.00221522	5.63219	0.0256063
	269.13	0.0056083	0.275395	0.0146239	0.00213995	7.79858	0.0291561
	273.69	0.00307441	0.248089	0.016176	0.00206467	1.66415	0.0133731
	278.25	0.00370191	0.163212	0.0077153	0.00087746	5.11947	0.0156621
	282.81	0.00496487	0.293322	0.028448	0.000767205	3.75015	0.0102702
	287.37	0.00269713	0.232384	0.0120795	0.00170874	1.9583	0.00811908
	291.94	0.00678926	0.234637	0.0155836	0.00104912	3.83815	0.0187262
	296.5	0.0013212	0.19901	0.00997803	0.00172419	2.57819	0.0161414
	301.06	0.00128986	0.355266	0.016961	0.00239926	3.78237	0.0191042
	305.62	0.00125853	0.273903	0.00627274	0.000639882	2.50384	0.0125199
	310.18	0.00724769	0.233051	0.0147803	0.000721996	3.4804	0.0112842
	314.74	0.00339246	0.296619	0.0127566	0.000804111	3.42868	0.0102122
	319.3	0.00133785	0.170421	0.0059809	0.000680207	3.45819	0.0151771
	323.87	0.0023389	0.229851	0.00711478	0.000649325	3.05711	0.0116084
	328.43	0.0024253	0.194863	0.00918633	0.000618443	2.44358	0.0208063
	332.99	0.00251169	0.153962	0.00884321	0.000595343	2.76756	0.0120572
	337.55	0.00485866	0.262815	0.0164617	0.00326293	3.19344	0.013659
	342.11	0.00737793	0.296058	0.0202526	0.00226057	3.6215	0.0238075
	346.67	0.00481137	0.197897	0.0151999	0.000490034	2.35915	0.0111021
	351.24	0.0022448	0.220604	0.0127413	0.00142217	1.6636	0.0062095
	355.8	0.0060166	0.292944	0.0128709	0.000929726	4.02851	0.0153183
	360.36	0.00535708	0.209628	0.0290225	0.000827812	3.94105	0.0116499
	364.92	0.0012089	0.183749	0.0209282	0.000614649	2.44149	0.0118152
	369.48	0.00468428	0.189412	0.00960367	0.00233368	3.0809	0.0136405
	374.04	0.00370484	0.258919	0.016601	0.00157402	2.34359	0.0104153
	378.6	0.00160172	0.188705	0.0178557	0.00081437	3.01223	0.0153748
	383.17	0.00842618	0.156164	0.0158967	0.000636976	2.2446	0.00808959
	387.73	0.00523716	0.257564	0.00470513	0.00125746	4.84225	0.0107899
	392.29	0.00204814	0.300108	0.00494844	0.00800998	4.24414	0.0125101
	396.85	0.00562218	0.154588	0.0111495	0.00723391	4.99777	0.0098405
	401.41	0.00290921	0.157931	0.0123327	0.00645784	3.65198	0.0132553
	405.97	0.00136321	0.332638	0.00612477	0.000786986	4.89886	0.0132367
	410.53	0.000505033	0.16548	0.00627274	0.0017103	2.85144	0.0151561
	415.1	0.00123488	0.206271	0.00552057	0.00135295	2.71107	0.00926695
	419.66	0.0013388	0.268183	0.0117714	0.000995606	3.30082	0.0232399
	424.22	0.00144273	0.2548	0.00719079	0.00318791	3.50877	0.00906401
	428.78	0.00672898	0.352798	0.00599153	0.00103981	5.02547	0.0167751
	433.34	0.0012551	0.192486	0.00432168	0.000638135	2.27826	0.00700901
	437.9	0.000486545	0.210146	0.00607143	0.000812674	3.57718	0.00676938
	442.46	0.00198284	0.130537	0.0126695	0.000987212	2.44569	0.0169433
	447.03	0.00422178	0.216083	0.00573621	0.000652378	3.24343	0.00962891
	451.59	0.00178605	0.24461	0.00523257	0.00546562	3.3222	0.0171442
	456.15	0.00181835	0.166615	0.0032406	0.00150319	3.16759	0.00405353
	460.71	0.00185065	0.250926	0.00637235	0.00251496	3.72204	0.0100118
	465.27	0.0111167	0.351816	0.0137781	0.00270712	4.29278	0.00973378
	469.83	0.00389663	0.179247	0.0211839	0.00180238	4.5975	0.0149005
	474.4	0.00176551	0.227313	0.00607919	0.000897646	4.84753	0.0138653
	478.96	0.00326891	0.2879	0.00446467	0.000195589	2.90713	0.00771242
	483.52	0.00317431	0.261355	0.00813586	0.00190817	4.5084	0.0077475
	488.08	0.00466409	0.196078	0.00633718	0.00433791	3.16893	0.0103903
	492.64	0.00340199	0.13171	0.00940197	0.000525697	2.93825	0.0068568
	497.2	0.00372987	0.226256	0.011346	0.00384222	4.23226	0.0139594
	501.76	0.00456241	0.211572	0.00337883	0.000586382	4.69036	0.00825223
	506.33	0.00539496	0.191536	0.00160047	0.000618443	3.55301	0.00997726
	510.89	0.0053919	0.270623	0.00462622	0.000594838	3.15164	0.00612505
	515.45	0.00538884	0.219829	0.0106868	0.000368223	4.28381	0.011719
	520.01	0.00391585	0.223209	0.00532053	0.000141608	3.81122	0.0093466
	524.57	0.00228823	0.140264	0.00641272	0.000542377	2.20239	0.00484013
	529.13	0.00500314	0.247758	0.00835986	0.000690532	3.15732	0.00583774
	533.69	0.0045724	0.183063	0.00229093	0.000838688	4.04145	0.0112271
	538.26	0.00414167	0.335721	0.00664839	0.000981695	4.76383	0.0070757
	542.82	0.00246439	0.189263	0.0122829	0.00125298	3.50392	0.0210745
	547.38	0.00205423	0.185846	0.000742765	0.00099713	4.08219	0.0103961
	551.94	0.00312738	0.173761	0.0091256	0.000741279	3.03674	0.00763295
	556.5	0.00192544	0.184724	0.0175084	0.000978959	3.07686	0.0104164
	561.06	0.00176326	0.186039	0.00335449	0.000896501	3.70288	0.00953906
	565.63	0.00665025	0.188383	0.0131883	0.00102764	4.84367	0.0123455
	570.19	0.0103058	0.276926	0.0103876	0.00168794	4.71923	0.0133814
	574.75	0.00502335	0.198853	0.00949999	0.00234824	2.77506	0.00753861
	579.31	0.00320319	0.149182	0.00705815	0.00242404	2.99866	0.00902724
	583.87	0.00138303	0.163389	0.00699344	0.0007134	2.49577	0.011999
	588.43	0.00302514	0.166152	0.00702916	0.000717045	3.15112	0.00812185
	592.99	0.00185313	0.263932	0.0130435	0.000942196	3.792	0.0116424
	597.56	0.00555348	0.21039	0.00234412	0.00229372	3.27248	0.0147285
	602.12	0.00381143	0.223915	0.0125067	0.000789492	2.45914	0.0148849
	606.68	0.00355841	0.303148	0.00397301	0.000131054	4.49558	0.0182235
	611.24	0.00330539	0.147837	0.00847182	0.00197102	5.46329	0.0129086
	615.8	0.00452062	0.300158	0.0202463	0.00465678	4.30685	0.0261155
	620.36	0.00326171	0.17083	0.00835986	0.00206642	3.12312	0.0148614
	624.92	0.00241982	0.190041	0.0131636	0.00210538	3.50133	0.0133865
	629.49	0.00157793	0.205318	0.0127274	0.00214434	3.087	0.0192779
	634.05	0.00136971	0.140771	0.01738	0.000696409	3.02382	0.0100397
	638.61	0.00669267	0.138578	0.0175966	0.00205061	3.24079	0.0192255
	643.17	0.00334647	0.213665	0.0165903	0.00138641	3.24412	0.0149753
	647.73	0.00467369	0.186771	0.0099981	0.00072221	3.27803	0.0126431
	652.29	0.00401197	0.24888	0.0128867	0.00100414	4.75785	0.0261972
	656.86	0.00335025	0.265162	0.0158068	0.000794107	4.04385	0.0185364
	661.42	0.00653555	0.285618	0.013981	0.00438907	3.61843	0.0159462
	665.98	0.00584636	0.20205	0.0234588	0.000903419	4.88553	0.0155052
	670.54	0.00286972	0.183225	0.0204116	0.00181808	4.02787	0.0196144
	675.1	0.00596137	0.1763	0.0174059	0.000921191	4.37937	0.0129641
	679.66	0.00393555	0.208169	0.011276	0.000686926	3.57401	0.0219345
	684.22	0.00190973	0.143845	0.00992493	0.000452661	1.78651	0.00792432
	688.79	0.000801117	0.282291	0.0105176	0.000759732	3.337	0.014604
	693.35	0.00229257	0.289958	0.0138146	0.000130112	5.42882	0.032149
	697.91	0.00480216	0.221839	0.00802404	0.000165417	1.48644	0.00764102
	702.47	0.00445272	0.1878	0.0167434	0.00105542	3.00726	0.0166647
	707.03	0.0063262	0.158291	0.0151677	0.00157828	2.57227	0.0134422
	711.59	0.00508718	0.29632	0.0188242	0.00210113	2.61916	0.0118725
	716.15	0.00205118	0.188375	0.011277	0.00139299	4.14333	0.0193311
	720.72	0.00597429	0.167902	0.0170916	0.000684855	3.08376	0.0112838
	725.28	0.00268247	0.188369	0.0132984	0.00595452	3.1065	0.0104759
	729.84	0.00555663	0.23154	0.0152531	0.00276828	3.21679	0.0159621
	734.4	0.00523971	0.279072	0.0218425	0.000809675	5.24178	0.0155641
	738.96	0.000976099	0.145694	0.00937724	0.00381738	1.80782	0.00630279
	743.52	0.00596265	0.160222	0.0122246	0.00411398	2.37336	0.0114965
	748.09	0.00364723	0.302618	0.0128412	0.00346803	4.75215	0.0169147
	752.65	0.00273958	0.314642	0.00833359	0.00282209	2.91954	0.01382
	757.21	0.00247182	0.236609	0.00574348	0.00176523	2.09393	0.00844645
	761.77	0.00298849	0.175569	0.0083752	0.00070836	4.33472	0.0094825
	766.33	0.00205162	0.134915	0.00624086	0.000699642	3.46626	0.00684366
	770.89	0.000925844	0.18797	0.00747107	0.000690924	1.54901	0.00426844
	775.45	0.00209587	0.0831353	0.00120475	0.00304167	1.99211	0.0105703
	780.02	0.00438911	0.204582	0.0128152	0.00181281	2.98006	0.0111747
	784.58	0.00117894	0.190479	0.0185927	0.00211395	2.3949	0.00802409
	789.14	0.00234447	0.197514	0.00881582	0.00241508	2.10372	0.0150703
	793.7	0.00684987	0.232631	0.00849077	0.000785225	3.27037	0.0102419
	798.26	0.00409975	0.176035	0.0175877	0.00167965	2.40815	0.0114326
	802.82	0.00134962	0.205137	0.017125	0.00183408	3.61444	0.0146039
	807.38	0.00768814	0.224609	0.00537019	0.00215836	1.80725	0.00630725
	811.95	0.00611759	0.217192	0.0104168	0.00304775	3.34711	0.0079433
	816.51	0.00298548	0.274358	0.00479243	0.00544317	2.44232	0.00582916
	821.07	0.00351316	0.219829	0.0106868	0.00083272	3.05954	0.00600195
	825.63	0.00281246	0.163435	0.00601322	0.000666636	2.37154	0.0121279
	830.19	0.0032834	0.213824	0.00133967	0.0046842	3.51372	0.0125556
	834.75	0.00355393	0.205533	0.00316444	0.00146786	2.50462	0.00735158
	839.31	0.00899806	0.194201	0.00323232	0.000680207	2.57605	0.014243
	843.88	0.00154734	0.137264	0.00693002	0.00135293	1.75411	0.00503562
	848.44	0.00355959	0.281731	0.00145236	0.00202565	2.66315	0.0110049
	853	0.00245132	0.180839	0.0033935	0.00429819	3.09807	0.00661798
	857.56	0.00134305	0.187612	0.00255508	0.00182516	2.58097	0.00937548
	862.12	0.00519181	0.147069	0.001381	0.00222973	4.34462	0.0145955
	866.68	0.00392262	0.08015	0.0028804	0.00263431	2.91679	0.0139409
	871.25	0.000870602	0.132328	0.00568071	0.00192372	1.99148	0.00638134
	875.81	0.00439336	0.197477	0.00116862	0.000678891	2.90494	0.00885495
	880.37	0.00143822	0.187139	0.000520027	0.00195448	3.31296	0.00953773
	884.93	0.0025817	0.135803	0.0021497	0.000786986	2.71674	0.00648272
	889.49	0.00372518	0.147618	0.00151992	0.000882976	2.27213	0.00666726
	894.05	0.00362126	0.181864	0.00105641	0.00305496	5.49048	0.0101997
	898.61	0.00351733	0.188702	0.000592899	0.00222837	2.87242	0.0057229
	903.18	0.00358544	0.167218	0.00317994	0.000849852	2.77635	0.00933442
	907.74	0.00118197	0.103701	0.00103446	0.00160625	2.26287	0.00948884
	912.3	0.00307222	0.141324	0.00419603	0.00194637	2.99464	0.00424879
	916.86	0.0022964	0.1183	0.00330931	0.00135974	2.79236	0.00501947
	921.42	0.00152059	0.127173	0.00200817	0.000773119	2.22245	0.00689925
	925.98	0.00419441	0.0753279	0.000707032	0.00088086	2.89352	0.00955473
	930.54	0.00567335	0.109457	0.00270042	0.000988601	3.09168	0.00780417
	935.11	0.00715229	0.140198	0.00413547	0.00110522	3.48524	0.0136568
	939.67	0.0052106	0.134898	0.00480396	0.00222837	2.83443	0.00629525
	944.23	0.00326891	0.121204	0.00133375	0.00230167	2.55381	0.00611659
	948.79	0.00263192	0.110326	0.00242716	0.00237498	3.35315	0.0106747
	953.35	0.00199493	0.0904848	0.00686914	0.00101429	5.30895	0.00522167
	957.91	0.00967931	0.0810422	0.000627147	0.00530779	2.72763	0.00575077
	962.48	0.00190947	0.141424	0.00202953	0.00584331	2.72721	0.00766397
	967.04	0.00142046	0.089671	0.00343191	0.0031387	2.87253	0.00619704
	971.6	0.00357247	0.055052	0.0065901	0.0022633	3.30137	0.00726592
	976.16	0.00171936	0.150849	0.00238788	0.000874184	3.56284	0.00420032
	980.72	0.00389151	0.0847672	0.000655973	0.00246542	2.48816	0.00759819
	985.28	0.00168991	0.0697201	0.00147901	0.000859211	2.83964	0.00501316
	989.84	0.00500314	0.0523417	0.00429403	0.00206642	2.72723	0.00371472
	994.41	0.00142633	0.0607951	0.00710906	0.000725195	2.20898	0.00248878
	998.97	0.00230038	0.0697506	0.00389273	0.00116959	2.85579	0.00321096
	1003.53	0.0040127	0.0643931	0.000676401	0.000951126	2.73345	0.00489649
	1008.09	0.00168991	0.0928207	0.00321496	0.000859211	2.61591	0.00530809
	1012.65	0.00159432	0.0723145	0.0071275	0.00081061	1.99312	0.00166898
	1017.21	0.00178043	0.0805068	0.00487618	0.00102614	3.97375	0.00457821
	1021.77	0.00196654	0.0461882	0.00475128	0.000223888	3.32387	0.00343139
	1026.34	0.00362492	0.0674102	0.00495091	0.00123122	3.1903	0.00176904
	1030.9	0.00304379	0.0546638	0.00197073	0.00313548	2.20677	0.00272364
	1035.46	0.00156718	0.111788	0.00298148	0.00479585	2.47287	0.00300807
	1040.02	0.00267471	0.0794714	0.00196065	0.000717778	1.74193	0.00246333
	1044.58	0.00378224	0.10408	0.000873983	0.000714505	2.54375	0.00646165
	1049.14	0.003607	0.132292	0.00113709	0.000711231	2.69621	0.00610284
	1053.71	0.00343176	0.120681	0.0014002	0.000813427	2.51413	0.00809665
	1058.27	0.00336858	0.159379	0.00295735	0.00079845	3.15113	0.00475486
	1062.83	0.00330539	0.118343	0.0045145	0.000783473	3.55374	0.00430233
	1067.39	0.00379678	0.0851235	0.00609476	0.0054166	2.84598	0.00494193
	1071.95	0.00523368	0.233073	0.0054771	0.00361471	4.00802	0.00582912
	1076.51	0.00438911	0.155336	0.000482333	0.00181281	3.48192	0.00419005
	1081.07	0.00296246	0.123732	0.00302964	0.0026032	2.18708	0.00240686
	1085.64	0.00153581	0.132646	0.00292179	0.00339359	2.90872	0.0037519
	1090.2	0.00325578	0.143515	0.00313254	0.00236264	2.51698	0.00522464
	1094.76	0.00497574	0.143016	0.00365371	0.0020551	2.29277	0.00422222
	1099.32	0.00398363	0.150279	0.00373136	0.00341257	2.12631	0.00377289
	1103.88	0.00299151	0.110919	0.00695104	0.00308162	1.91008	0.00462397
	1108.44	0.00187832	0.15966	0.0112914	0.00255257	3.35742	0.00622771
	1113	0.0027718	0.172051	0.00378976	0.000983882	3.86304	0.00521414
	1117.57	0.00366528	0.170941	0.00237312	0.000899599	2.75584	0.00327975
	1122.13	0.00343973	0.12973	0.00387435	0.000815316	2.51632	0.00419733
	1126.69	0.00171297	0.176049	0.00501845	0.000870931	3.39423	0.00418469
	1131.25	0.00516232	0.090467	0.00379072	0.000972042	2.63461	0.00520201
	1135.81	0.00452752	0.190955	0.00293138	0.00107315	4.16385	0.00699817
	1140.37	0.00114469	0.10982	0.00217771	0.000321213	2.99578	0.00319598
	1144.94	0.00125853	0.182688	0.00398413	0.00023163	2.47269	0.0039531
	1149.5	0.0113106	0.168235	0.00579055	0.000855026	2.54072	0.00264085
	1154.06	0.006515	0.181458	0.00995177	0.000841703	3.15427	0.00491101
	1158.62	0.00171936	0.117942	0.0129851	0.00233655	3.1478	0.00570066
	1163.18	0.00367437	0.147946	0.0155764	0.00524197	5.10842	0.00508155
	1167.74	0.00217543	0.14583	0.0071384	0.00245336	2.61686	0.00336255
	1172.3	0.00771	0.1288	0.00739797	0.000272993	2.57979	0.00495743
	1176.87	0.00175653	0.185329	0.00785265	0.000893081	3.27396	0.00521078
	1181.43	0.00372987	0.202482	0.00420115	0.000884087	2.84596	0.00364096
	1185.99	0.004742	0.136298	0.00274183	0.000732766	2.49781	0.00653915
	1190.55	0.00179301	0.196532	0.00156924	0.000859296	3.06324	0.00438022
	1195.11	0.00193894	0.191321	0.0146434	0.000985827	3.9676	0.00575192
	1199.67	0.00478194	0.155329	0.00500435	0.0032114	3.06816	0.0048187
	1204.23	0.00658472	0.185057	0.00892463	0.00075483	3.4539	0.00569964
	1208.8	0.00159249	0.191971	0.0120269	0.0015285	2.85739	0.00416829
	1213.36	0.00557391	0.313087	0.0119239	0.00230216	3.75862	0.0082777
	1217.92	0.00159432	0.144238	0.0161353	0.00081061	3.04382	0.00751212
	1222.48	0.00813194	0.241075	0.020439	0.000932194	3.93213	0.00959881
	1227.04	0.00125055	0.174689	0.0126561	0.000635822	2.55848	0.00501927
	1231.6	0.00138761	0.176761	0.0154689	0.00204545	2.65129	0.0031477
	1236.16	0.00156363	0.261186	0.0142185	0.00345507	3.41373	0.00381988
	1240.73	0.00180236	0.219736	0.0284245	0.00704877	3.69361	0.00880691
	1245.29	0.00531945	0.256789	0.0321406	0.00328031	3.40564	0.00423173
	1249.85	0.00469301	0.205095	0.0305536	0.00217409	3.20982	0.00721841
	1254.41	0.00141174	0.164392	0.0237144	0.00106788	3.30325	0.00394157
	1258.97	0.00635291	0.203718	0.0225161	0.00262391	3.4718	0.00606478
	1263.53	0.00347198	0.26373	0.00973017	0.000822961	3.78359	0.00621409
	1268.1	0.0013212	0.150236	0.00726365	0.000849663	2.95102	0.00461109
	1272.66	0.00369729	0.125305	0.0112469	0.000876365	3.84798	0.00812149
	1277.22	0.00142192	0.136417	0.00635676	0.00435132	2.82078	0.00272925
	1281.78	0.00483235	0.12836	0.00766875	0.00055395	1.998	0.00551388
	1286.34	0.00410467	0.184656	0.0048154	0.00223367	3.11549	0.00659709
	1290.9	0.00337699	0.144582	0.0191676	0.00347871	3.73125	0.00549456
	1295.46	0.00315462	0.188915	0.0151718	0.00458757	3.08361	0.00523208
	1300.03	0.00293226	0.155444	0.0215585	0.0018577	2.80037	0.0042938
	1304.59	0.00275367	0.165205	0.0322052	0.00123403	4.77739	0.00498873
	1309.15	0.00257509	0.11189	0.0164659	0.00061037	3.46182	0.00733262
	1313.71	0.00406308	0.14042	0.011229	0.000660081	3.08129	0.00581847
	1318.27	0.00299454	0.240827	0.0076751	0.000709793	2.77262	0.00292316
	1322.83	0.00219529	0.111402	0.0147215	0.000116003	3.27244	0.00534821
	1327.39	0.00139603	0.160655	0.00552401	0.000381483	3.36636	0.0070651
	1331.96	0.00127246	0.129037	0.00503503	0.000646963	2.79795	0.00333063
	1336.52	0.0041591	0.246992	0.00269285	0.00312413	5.4556	0.00913589
	1341.08	0.00307222	0.155031	0.00272477	0.0056013	5.43856	0.00999812
	1345.64	0.0047272	0.165337	0.0123264	0.000730478	2.95524	0.00526502
	1350.2	0.0106412	0.143836	0.00460704	0.000969502	5.14991	0.0196349
	1354.76	0.00125055	0.16443	0.00173679	0.000635822	2.47414	0.00654706
	1359.33	0.00150566	0.210327	0.0105978	0.00332698	2.98518	0.00341548
	1363.89	0.00365623	0.170519	0.00149179	0.00231637	4.21853	0.0110062
	1368.45	0.00869639	0.17081	0.00856743	0.000792315	3.8514	0.00707055
	1373.01	0.00151724	0.164231	0.00600363	0.000157987	3.32461	0.0090026
	1377.57	0.000627564	0.171586	0.0033627	0.000199155	3.2066	0.00510045
	1382.13	0.000692425	0.185479	0.00157949	0.000917581	3.27525	0.00724352
	1386.69	0.001587	0.143575	0.00220405	0.00485648	3.04009	0.0069236
	1391.26	0.00159436	0.167611	0.00407346	0.000706932	2.56617	0.00703663
	1395.82	0.00160172	0.116441	0.00716057	0.00081437	3.31968	0.00810604
	1400.38	0.00142557	0.133666	0.00992196	0.00245254	5.63521	0.0122833
	1404.94	0.00124941	0.165989	0.00751074	0.000635246	2.5976	0.0109026
	1409.5	0.00266139	0.24683	0.003329	0.00237799	3.96396	0.0137424
	1414.06	0.00407336	0.164012	0.00166198	0.00581118	2.77909	0.0125933
	1418.62	0.00168579	0.154818	0.00407297	0.000857113	2.96331	0.00853149
	1423.19	0.00200943	0.173552	0.00691908	0.00444012	4.48136	0.0147287
	1427.75	0.000888668	0.17826	0.00508146	0.0026263	3.67948	0.00908059
	1432.31	0.00326867	0.131464	0.00550245	0.000812486	3.28458	0.0133867
	1436.87	0.00678926	0.226173	0.00816485	0.00280413	4.05018	0.0104427
	1441.43	0.0059692	0.206296	0.00531502	0.00276545	4.56783	0.0101313
	1445.99	0.00285233	0.211704	0.00897021	0.00272677	3.68572	0.00910401
	1450.56	0.000557999	0.17474	0.00159406	0.00247518	3.23901	0.0146219
	1455.12	0.00140742	0.0753804	0.00123177	0.00191263	3.59649	0.00835096
	1459.68	0.00303444	0.124114	0.00414443	0.00432902	2.6238	0.00518409
	1464.24	0.00212694	0.163347	0.000769054	0.0065088	2.99434	0.01559
	1468.8	0.0018634	0.169536	0.00073296	0.00103066	4.21911	0.0102589
	1473.36	0.00159987	0.111932	0.00304365	0.00625683	2.66464	0.00725896
	1477.92	0.00181797	0.0804311	0.00450435	0.000826837	2.52228	0.00936545
	1482.49	0.00203607	0.136884	0.00596505	0.00449899	3.99725	0.0103042
	1487.05	0.0027379	0.131894	0.000695226	0.000977597	3.28272	0.0110731
	1491.61	0.00343973	0.147268	0.00881615	0.000815316	2.35651	0.00531678
	1496.17	0.00280846	0.0834847	0.00319515	0.00179717	2.45334	0.00369231
	1500.73	0.00217719	0.143395	0.017561	0.00110696	3.66587	0.00949846
	1505.29	0.0015324	0.151206	0.000554082	0.00208247	2.80609	0.00775522
	1509.85	0.00148232	0.167394	0.0156197	0.00112829	4.95921	0.0131673
	1514.42	0.00143225	0.158947	0.00640293	0.00156752	2.01038	0.00674844
	1518.98	0.00136737	0.153783	0.0111523	0.00200675	4.71745	0.0103083
	1523.54	0.00130249	0.140986	0.00113994	0.00177003	3.80758	0.00568238
	1528.1	0.00115524	0.132944	0.00219778	0.000587364	2.2737	0.00685463
	1532.66	0.000434403	0.258938	0.0102405	0.000739716	2.06529	0.00380813
	1537.22	0.000493546	0.113715	0.00172602	0.00268008	2.496	0.00860392
	1541.79	0.000552689	0.208892	0.0162129	0.00291737	3.61056	0.00861637
	1546.35	0.00139181	0.101181	0.00193298	0.00307541	2.90426	0.00922999
	1550.91	0.00567837	0.13254	0.00505607	0.00132789	4.0038	0.00632442
	1555.47	0.00359202	0.122659	0.0117789	0.000727745	2.12638	0.00449317
	1560.03	0.00150566	0.0971083	0.00518446	0.00204614	2.61293	0.0081455
	1564.59	0.000639281	0.170283	0.00823293	0.00076138	3.09625	0.00601045
	1569.15	0.00144836	0.126498	0.00136849	0.000132249	2.577	0.00873202
	1573.72	0.00311422	0.0995904	0.00723616	0.00183624	2.38006	0.00506702
	1578.28	0.00626536	0.094179	0.0094909	0.00420762	3.35593	0.00664586
	1582.84	0.00302602	0.100102	0.00727425	0.0064821	3.21925	0.00925602
	1587.4	0.000572746	0.1369	0.0050576	0.00477258	3.44748	0.0117917
	1591.96	0.00138622	0.134887	0.00468822	0.00306305	2.03971	0.00943489
	1596.52	0.000490701	0.112278	0.00431884	0.00308506	3.17706	0.00554588
	1601.08	0.000727015	0.073084	0.00959736	0.00378777	4.12023	0.00972777
	1605.65	0.00178375	0.0809062	0.00522581	0.00394144	3.59564	0.0136972
	1610.21	0.00151724	0.128968	0.00600363	0.00593372	3.92774	0.00741373
	1614.77	0.00340807	0.0807526	0.00383869	0.00340179	2.30714	0.0122004
	1619.33	0.00159714	0.082277	0.00149733	0.000869853	2.99175	0.00626958
	1623.89	0.00165342	0.0667641	0.00232528	0.00200033	3.37886	0.00667859
	1628.45	0.00355532	0.0933041	0.00315323	0.000842714	3.02881	0.0107025
	1633.01	0.00164591	0.0965723	0.00377784	0.00212492	3.24193	0.0062759
	1637.58	0.000759165	0.112047	0.00354921	0.000922401	3.25038	0.00918135
	1642.14	0.00174543	0.124503	0.00332058	0.00534132	3.4333	0.0112705
	1646.7	0.000863505	0.0627748	0.00341683	0.00117347	1.8203	0.00497289
	1651.26	0.00302205	0.085087	0.00557475	0.00191459	3.8369	0.00688412
	1655.82	0.00173013	0.0713793	0.00240284	0.00235118	3.74816	0.00483052
	1660.38	0.00185562	0.0714838	0.00543638	0.000861009	3.16458	0.00420934
	1664.95	0.00183834	0.0507154	0.00167324	0.000133012	5.24531	0.00898268
	1669.51	0.0017723	0.0392037	0.00073017	0.000901101	3.71242	0.00649481
	1674.07	0.00140028	0.0309745	0.00107757	0.000711953	3.83721	0.00977498
	1678.63	0.0014369	0.0426916	0.00142496	0.000827812	2.89232	0.00738733
	1683.19	0.00147352	0.038637	0.00507379	0.000201449	3.31378	0.00771442
	1687.75	0.00124154	0.0257661	0.000448915	0.000887742	2.71954	0.00498314
	1692.31	0.0016776	0.0348157	0.00232988	0.00227979	2.40811	0.00556219
	1696.88	0.00354681	0.0410959	0.00479149	0.000840696	2.87514	0.00634801
	1701.44	0.00162242	0.0292353	0.0072531	0.00220481	3.57799	0.00254779
	1706	0.00158688	0.0561752	0.00470382	0.00149678	2.57568	0.00427686
	1710.56	0.00155134	0.0406773	0.00215453	0.000788754	2.63623	0.00324835
	1715.12	0.0018457	0.0711018	0.00351134	0.0134984	3.04117	0.00322054
	1719.68	0.00184324	0.418804	0.00255993	0.0291602	3.34376	0.00900665
	1724.24	0.00184324	0.437519	0.00255993	0.0103458	1.92143	0.00394965
B. donghaiensis (ZS9)	0	0.00421829	0.161927	0.00581928	0.00142174	4.09937	0.0063044
	4.56	0.00421829	0.0999502	0.0168719	0.00115263	3.72525	0.00549057
	9.12	0.00260851	0.0862246	0.0130012	0.000703877	3.36843	0.00500679
	13.68	0.0103373	0.168271	0.0237276	0.000255125	4.0915	0.00822353
	18.25	0.00907933	0.117617	0.0208401	0.001403	4.26733	0.00240707
	22.81	0.00156541	0.0859821	0.0061942	0.000795908	3.14418	0.00163871
	27.37	0.00990312	0.143564	0.0106677	0.000902258	3.14097	0.00216732
	31.93	0.00215345	0.177158	0.0217939	0.00292646	2.35313	0.00150263
	36.49	0.000865371	0.267123	0.0268738	0.00194122	4.12311	0.00666203
	41.05	0.000255616	0.135988	0.02796	0.00159047	3.93217	0.00457042
	45.62	0.00131113	0.143927	0.0346965	0.00123972	2.75639	0.00553114
	50.18	0.00304496	0.163086	0.0292525	0.00277422	4.15195	0.00531312
	54.74	0.00680101	0.182817	0.0304594	0.00430871	3.66794	0.00110578
	59.3	0.00272144	0.156919	0.0163597	0.00138367	2.90708	0.00189896
	63.86	0.0100631	0.167988	0.0152437	0.00155501	3.36971	0.00320164
	68.42	0.00268968	0.155088	0.0120243	0.00136753	3.0649	0.00469319
	72.98	0.00438944	0.181876	0.0122393	0.00019799	3.68583	0.00299911
	77.55	0.00608919	0.183086	0.0156068	0.00286451	3.57347	0.003467
	82.11	0.00214676	0.138456	0.0118024	0.00656945	3.09701	0.00224728
	86.67	0.00202415	0.166521	0.00800939	0.00102915	2.29965	0.00494489
	91.23	0.00169614	0.155768	0.0119385	0.000862376	2.38914	0.00295957
	95.79	0.00160503	0.188026	0.0144336	0.00300607	2.73943	0.00192956
	100.35	0.00151392	0.110058	0.0215426	0.00205736	2.00933	0.00184897
	104.91	0.00166949	0.0962631	0.0289017	0.00368897	1.91751	0.00495257
	109.48	0.00152646	0.129372	0.0373389	0.00284663	2.80315	0.00584841
	114.04	0.00138344	0.0873343	0.0402952	0.00305691	1.78909	0.00362112
	118.6	0.00155134	0.129745	0.0651103	0.0034279	2.89269	0.00649729
	123.16	0.00278862	0.0731831	0.0385337	0.0017667	3.6579	0.0024953
	127.72	0.00266892	0.168484	0.0503165	0.00362696	3.42828	0.00465696
	132.28	0.00215046	0.081734	0.0579019	0.0029224	4.03374	0.00405046
	136.85	0.00163201	0.107488	0.0575961	0.00221783	3.19528	0.00341726
	141.41	0.00282051	0.142329	0.0295177	0.000668541	1.51471	0.00183539
	145.97	0.00183834	0.121077	0.0601556	0.00249823	3.48309	0.0038493
	150.53	0.00407336	0.0913245	0.0426293	0.000965505	2.50532	0.00695901
	155.09	0.00530084	0.0928944	0.0369937	0.000819121	2.9091	0.00365458
	159.65	0.00113061	0.0203732	0.0561659	0.00188196	1.63279	0.0023674
	164.21	0.000403635	0.10125	0.0586636	0.00294481	3.97219	0.00302472
	168.78	0.00381087	0.134455	0.0442588	0.00201478	3.21258	0.00233053
	173.34	0.00721811	0.10552	0.0577581	0.00108475	1.93265	0.0048397
	177.9	0.0147596	0.114535	0.101123	0.00303007	4.31408	0.00957386
	182.46	0.0074086	0.166769	0.0829353	0.00497538	2.5318	0.00157116
	187.02	0.00136295	0.0953569	0.0495011	0.00298479	1.55154	0.00166459
	191.58	0.0131516	0.102057	0.0639865	0.000994197	2.54798	0.00341196
	196.14	0.0120362	0.121414	0.0750093	0.000142941	4.55485	0.00413981
	200.71	0.00443939	0.133481	0.131526	0.0015642	2.05323	0.00288885
	205.27	0.00174985	0.115249	0.0473719	0.00386655	1.95501	0.0015264
	209.83	0.0037464	0.101786	0.0406482	0.00251833	2.08298	0.0019399
	214.39	0.00574295	0.0696249	0.0266302	0.000887439	1.92571	0.00365477
	218.95	0.00277308	0.139293	0.0633736	0.00114669	8.50971	0.00354171
	223.51	0.00197269	0.0596038	0.0366803	0.00141771	1.8393	0.00189125
	228.07	0.0011723	0.0461721	0.0310878	0.00168873	1.86755	0.00216831
	232.64	0.00254139	0.104849	0.0374686	0.00129213	3.22221	0.000886339
	237.2	0.00104711	0.0644919	0.023364	0.00155689	0.918848	0.000999345
	241.76	0.000430635	0.152275	0.0596262	0.00680316	6.30367	0.00376025
	246.32	0.000783859	0.0440444	0.0188647	0.00173885	1.66439	0.00200934
	250.88	0.00113708	0.0659206	0.0520379	0.00444752	1.98502	0.000506875
	255.44	0.00246	0.0880409	0.0577509	0.00125075	3.9591	0.0038631
	260.01	0.00317576	0.0363547	0.0204354	0.00210348	4.07704	0.00162034
	264.57	0.00389151	0.0872474	0.0304749	0.00311619	2.75742	0.00221571
	269.13	0.0065172	0.108737	0.041673	0.0041289	3.78563	0.000529478
	273.69	0.00171936	0.0403827	0.0288819	0.00171449	1.7498	0.00239995
	278.25	0.00204511	0.117922	0.0301518	0.00139881	3.19676	0.00214087
	282.81	0.00328705	0.0548429	0.0225927	0.00338606	3.15322	0.00026705
	287.37	0.00198063	0.0871291	0.0108891	0.00216859	2.63326	0.00380164
	291.94	0.00187069	0.105307	0.0227758	0.000951126	3.20449	0.00195829
	296.5	0.000761947	0.0512689	0.0188989	0.000757273	2.08218	0.00181905
	301.06	0.00151432	0.0724009	0.0180332	0.00527615	2.68125	0.00124949
	305.62	0.00324496	0.0983916	0.0228401	0.00717019	4.87918	0.00396312
	310.18	0.00149839	0.078205	0.0122037	0.00401949	2.82727	0.00425081
	314.74	0.0164	0.0564823	0.0120271	0.000868777	2.5272	0.000894151
	319.3	0.0330949	0.10042	0.0258836	0.00403198	5.38737	0.00424709
	323.87	0.0163807	0.0295129	0.00809602	0.00719518	5.1054	0.00205099
	328.43	0.00873423	0.110445	0.0338589	0.0044805	2.83803	0.00320562
	332.99	0.00108778	0.114802	0.00839108	0.00176581	7.85158	0.000605243
	337.55	0.00250911	0.082939	0.0266821	0.00340978	3.11871	0.0017508
	342.11	0.0029666	0.0858965	0.0376425	0.00150832	3.6952	0.00258777
	346.67	0.00221203	0.0791663	0.0246593	0.00300607	3.46523	0.000771472
	351.24	0.00102563	0.0745535	0.0233988	0.00225523	4.5791	0.00245059
	355.8	0.00105232	0.0381057	0.00836048	0.00150439	1.90767	0.00077245
	360.36	0.00239606	0.0693768	0.0230186	0.00434368	2.83884	0.00292635
	364.92	0.00109964	0.026255	0.0044655	0.00718297	3.13666	0.00163785
	369.48	0.000422583	0.0244151	0.00744907	0.00184129	2.09171	0.00165479
	374.04	0.000111016	0.0650996	0.00513302	0.00309641	2.63113	0.00122256
	378.6	0.00041882	0.0543295	0.016896	0.00435154	3.15524	0.00240519
	383.17	0.00109211	0.0465495	0.00712605	0.00148414	1.4908	0.000380885
	387.73	0.000350731	0.0325621	0.00295849	0.00289489	2.34462	0.00222996
	392.29	0.00120602	0.0264088	0.0138526	0.00136753	2.98778	0.00140747
	396.85	0.00272144	0.078798	0.0247467	0.00369833	5.50449	0.000949132
	401.41	0.00475345	0.0228526	0.00801425	0.00316297	1.62712	0.000811737
	405.97	0.00678546	0.0526781	0.0255151	0.0150623	5.60144	0.0022073
	410.53	0.0032361	0.0422553	0.00491928	0.00103521	3.1124	0.00213141
	415.1	0.00150514	0.342574	0.015181	0.00293102	3.19809	0.000375866
	419.66	0.00129858	0.0258921	0.00615235	0.00211296	2.58964	0.00135628
	424.22	0.00291042	0.0802917	0.00432813	0.000831254	2.11662	0.00152298
	428.78	0.00131615	0.0309126	0.00250391	0.00080209	1.0007	0.000459024
	433.34	0.000372946	0.0216895	0.0166003	0.000772925	1.62057	0.000914193
[truncated: 3,836 more rows]
